# Supplementary material for: Hands Up Program: Results of a feasibility study of a randomized controlled trial of a bone health exercise and education program for adults aged 50–65 post distal radius fracture
Source: PLoS One. 2024 Nov 5;19(11):e0313013. doi: 10.1371/journal.pone.0313013 (PMC11537389; doi:10.1371/journal.pone.0313013)
Supplement: S1 File — (XLSX) [file pone.0313013.s002.xlsx]

## Sheet: Baseline 
		b_four_m	b_sit_to_stand	b_TUG	b_side_stand	b_semi_tandem	b_tandem	b_biodex_fall	b_posture_overall	b_pronation_affected	b_pronation_unaffected	b_supination_affected	b_supination_unaffected	b_wristflex_affected	b_wristflex_unaffected	b_wristext_affected	b_wristext_unaffected	b_ulnardev_affected	b_ulnardev_unaffected	b_raddev_affected	b_raddev_unaffected	b_grip_affected	b_grip_unaffected	b_pinch_affected	b_pinch_unaffected
b_four_m	Pearson Correlation	1	.368**	.462**	.b	.b	-0.0390371	-0.162922	0.234884	0.0703376	-0.0138267	-0.115161	-0.192261	0.0526641	0.00398781	-0.0697653	-0.249382	-0.144624	0.0910583	0.0440106	-0.0297833	-0.0161069	-0.106135	-0.0216589	0.00777094
	Sig. (2-tailed)		0.00235246	9.61178e-05			0.75565	0.191197	0.0576432	0.593318	0.916492	0.380928	0.141105	0.71931	0.978305	0.637511	0.0873868	0.316313	0.529413	0.761526	0.837323	0.90448	0.432	0.871796	0.953833
	N	66	66	66	66	66	66	66	66	60	60	60	60	49	49	48	48	50	50	50	50	58	57	58	58
b_sit_to_stand	Pearson Correlation	.368**	1	.651**	.b	.b	0.0728929	0.230226	0.0888859	0.182455	.259*	-0.0763965	-0.118874	-0.103696	-0.0290049	-0.183418	-0.179532	-0.222684	-0.0550547	-0.170105	-.391**	-.338**	-0.0462991	-0.0193072	0.0869287
	Sig. (2-tailed)	0.00235246		3.31615e-09			0.560806	0.0629284	0.477877	0.162925	0.0458774	0.561803	0.365657	0.478294	0.843175	0.212075	0.222086	0.120094	0.704141	0.23759	0.0049986	0.00946478	0.732359	0.885618	0.516437
	N	66	66	66	66	66	66	66	66	60	60	60	60	49	49	48	48	50	50	50	50	58	57	58	58
b_TUG	Pearson Correlation	.462**	.651**	1	.b	.b	-0.0139432	0.100242	0.0891046	0.0228077	0.039171	-0.103147	-0.180407	0.0656085	0.0345089	-0.0580174	-0.166375	-0.145185	0.0343353	-0.0204235	-.335*	-0.165291	-0.0316768	-0.0720743	0.132946
	Sig. (2-tailed)	9.61178e-05	3.31615e-09				0.911525	0.423232	0.47679	0.862672	0.766353	0.432887	0.167778	0.654235	0.813901	0.695287	0.258394	0.314421	0.812877	0.888045	0.0174004	0.214987	0.815051	0.590817	0.3198
	N	66	66	66	66	66	66	66	66	60	60	60	60	49	49	48	48	50	50	50	50	58	57	58	58
b_tandem	Pearson Correlation	-0.0390371	0.0728929	-0.0139432	.b	.b	1	-0.0759277	-.308*	0.0656044	0.0288744	.311*	.285*	0.204	0.233969	0.234928	0.0905852	0.238916	0.0279681	0.21583	0.23062	0.06522	0.00628985	0.0304214	0.0351409
	Sig. (2-tailed)	0.75565	0.560806	0.911525				0.544562	0.011739	0.618472	0.826649	0.0155109	0.0273343	0.159732	0.105651	0.107987	0.540333	0.0947307	0.847116	0.132233	0.107117	0.626679	0.962963	0.820664	0.793414
	N	66	66	66	66	66	66	66	66	60	60	60	60	49	49	48	48	50	50	50	50	58	57	58	58
b_biodex_fall	Pearson Correlation	-0.162922	0.230226	0.100242	.b	.b	-0.0759277	1	0.0106338	0.128146	0.121084	-0.0129044	-0.0619942	-0.225587	-0.272792	-0.180303	-0.129838	-0.131447	-0.132795	-0.150499	-0.20833	-0.203835	-0.0268217	-0.127547	0.156361
	Sig. (2-tailed)	0.191197	0.0629284	0.423232			0.544562		0.932467	0.329181	0.356748	0.922045	0.637958	0.119113	0.0579089	0.220076	0.379096	0.362864	0.357923	0.296843	0.146547	0.124851	0.843007	0.340018	0.24115
	N	66	66	66	66	66	66	66	66	60	60	60	60	49	49	48	48	50	50	50	50	58	57	58	58
b_posture_overall	Pearson Correlation	0.234884	0.0888859	0.0891046	.b	.b	-.308*	0.0106338	1	-0.0501007	0.0836169	-0.137116	-0.00555855	0.0649252	-0.195927	0.064329	-0.161921	-0.193645	-0.237306	-0.0675255	-.323*	-0.128813	-0.100216	-0.054109	0.0255373
	Sig. (2-tailed)	0.0576432	0.477877	0.47679			0.011739	0.932467		0.703832	0.52531	0.296161	0.966378	0.657612	0.177271	0.664007	0.271538	0.17784	0.0970429	0.641263	0.0220312	0.335207	0.458258	0.686649	0.849087
	N	66	66	66	66	66	66	66	66	60	60	60	60	49	49	48	48	50	50	50	50	58	57	58	58
b_pronation_affected	Pearson Correlation	0.0703376	0.182455	0.0228077	.b	.b	0.0656044	0.128146	-0.0501007	1	.519**	.387**	0.110579	0.107652	0.0116879	0.191826	-0.0777265	0.180176	0.0913712	0.11017	-0.119842	0.1106	-0.0655468	.274*	0.096824
	Sig. (2-tailed)	0.593318	0.162925	0.862672			0.618472	0.329181	0.703832		2.11988e-05	0.00224568	0.400289	0.461577	0.936471	0.191503	0.59951	0.210537	0.527993	0.446274	0.40712	0.408514	0.628084	0.0376015	0.469656
	N	60	60	60	60	60	60	60	60	60	60	60	60	49	49	48	48	50	50	50	50	58	57	58	58
b_pronation_unaffected	Pearson Correlation	-0.0138267	.259*	0.039171	.b	.b	0.0288744	0.121084	0.0836169	.519**	1	0.114698	.426**	-0.136953	0.169019	-0.092247	0.0444758	0.0509638	0.240254	-0.186872	-0.160721	-0.0776385	0.0939519	0.111162	0.247941
	Sig. (2-tailed)	0.916492	0.0458774	0.766353			0.826649	0.356748	0.52531	2.11988e-05		0.382859	0.000689801	0.348062	0.245657	0.532896	0.764052	0.725226	0.0928415	0.193792	0.264854	0.5624	0.486964	0.406125	0.0605758
	N	60	60	60	60	60	60	60	60	60	60	60	60	49	49	48	48	50	50	50	50	58	57	58	58
b_supination_affected	Pearson Correlation	-0.115161	-0.0763965	-0.103147	.b	.b	.311*	-0.0129044	-0.137116	.387**	0.114698	1	.358**	.562**	0.0850878	.591**	-0.033095	.597**	0.0175295	.430**	0.143894	.493**	0.0582499	.572**	0.0606829
	Sig. (2-tailed)	0.380928	0.561803	0.432887			0.0155109	0.922045	0.296161	0.00224568	0.382859		0.00502072	2.62253e-05	0.561042	9.88091e-06	0.823297	4.74525e-06	0.903829	0.00181752	0.318789	8.36579e-05	0.666905	2.72502e-06	0.650906
	N	60	60	60	60	60	60	60	60	60	60	60	60	49	49	48	48	50	50	50	50	58	57	58	58
b_supination_unaffected	Pearson Correlation	-0.192261	-0.118874	-0.180407	.b	.b	.285*	-0.0619942	-0.00555855	0.110579	.426**	.358**	1	0.136026	.484**	0.0704635	.425**	0.201684	.387**	-0.0757812	0.153684	0.13858	.295*	.272*	0.0278505
	Sig. (2-tailed)	0.141105	0.365657	0.167778			0.0273343	0.637958	0.966378	0.400289	0.000689801	0.00502072		0.351366	0.000422931	0.634139	0.00262527	0.160161	0.00550035	0.600937	0.286617	0.299533	0.0259285	0.0388666	0.835599
	N	60	60	60	60	60	60	60	60	60	60	60	60	49	49	48	48	50	50	50	50	58	57	58	58
b_wristflex_affected	Pearson Correlation	0.0526641	-0.103696	0.0656085	.b	.b	0.204	-0.225587	0.0649252	0.107652	-0.136953	.562**	0.136026	1	0.244808	.636**	-0.151038	.626**	-0.0250472	.601**	0.144014	.673**	-0.0421863	.479**	0.122869
	Sig. (2-tailed)	0.71931	0.478294	0.654235			0.159732	0.119113	0.657612	0.461577	0.348062	2.62253e-05	0.351366		0.0900146	1.17962e-06	0.30549	1.54273e-06	0.864356	5.00422e-06	0.323528	1.56819e-07	0.778287	0.000578993	0.405419
	N	49	49	49	49	49	49	49	49	49	49	49	49	49	49	48	48	49	49	49	49	48	47	48	48
b_wristflex_unaffected	Pearson Correlation	0.00398781	-0.0290049	0.0345089	.b	.b	0.233969	-0.272792	-0.195927	0.0116879	0.169019	0.0850878	.484**	0.244808	1	-0.158765	0.128781	0.125883	.456**	0.032923	0.267658	0.0884129	0.133654	0.0280691	0.106411
	Sig. (2-tailed)	0.978305	0.843175	0.813901			0.105651	0.0579089	0.177271	0.936471	0.245657	0.561042	0.000422931	0.0900146		0.281115	0.38302	0.388761	0.00100585	0.822312	0.062981	0.550128	0.370447	0.849795	0.471618
	N	49	49	49	49	49	49	49	49	49	49	49	49	49	49	48	48	49	49	49	49	48	47	48	48
b_wristext_affected	Pearson Correlation	-0.0697653	-0.183418	-0.0580174	.b	.b	0.234928	-0.180303	0.064329	0.191826	-0.092247	.591**	0.0704635	.636**	-0.158765	1	0.000286853	.628**	-0.208951	.661**	-0.0791302	.641**	-0.247629	.476**	0.169548
	Sig. (2-tailed)	0.637511	0.212075	0.695287			0.107987	0.220076	0.664007	0.191503	0.532896	9.88091e-06	0.634139	1.17962e-06	0.281115		0.998456	1.79861e-06	0.154076	3.19246e-07	0.592914	1.22834e-06	0.0970689	0.000718023	0.254564
	N	48	48	48	48	48	48	48	48	48	48	48	48	48	48	48	48	48	48	48	48	47	46	47	47
b_wristext_unaffected	Pearson Correlation	-0.249382	-0.179532	-0.166375	.b	.b	0.0905852	-0.129838	-0.161921	-0.0777265	0.0444758	-0.033095	.425**	-0.151038	0.128781	0.000286853	1	-0.0103003	.451**	0.0616318	0.274448	-0.046629	0.265186	-0.0250746	0.015534
	Sig. (2-tailed)	0.0873868	0.222086	0.258394			0.540333	0.379096	0.271538	0.59951	0.764052	0.823297	0.00262527	0.30549	0.38302	0.998456		0.944605	0.00128304	0.677309	0.0590614	0.755623	0.0748928	0.867134	0.91746
	N	48	48	48	48	48	48	48	48	48	48	48	48	48	48	48	48	48	48	48	48	47	46	47	47
b_ulnardev_affected	Pearson Correlation	-0.144624	-0.222684	-0.145185	.b	.b	0.238916	-0.131447	-0.193645	0.180176	0.0509638	.597**	0.201684	.626**	0.125883	.628**	-0.0103003	1	0.252683	.559**	0.256669	.745**	0.185831	.484**	0.204918
	Sig. (2-tailed)	0.316313	0.120094	0.314421			0.0947307	0.362864	0.17784	0.210537	0.725226	4.74525e-06	0.160161	1.54273e-06	0.388761	1.79861e-06	0.944605		0.076661	2.43846e-05	0.0719724	8.10768e-10	0.206021	0.000421205	0.157821
	N	50	50	50	50	50	50	50	50	50	50	50	50	49	49	48	48	50	50	50	50	49	48	49	49
b_ulnardev_unaffected	Pearson Correlation	0.0910583	-0.0550547	0.0343353	.b	.b	0.0279681	-0.132795	-0.237306	0.0913712	0.240254	0.0175295	.387**	-0.0250472	.456**	-0.208951	.451**	0.252683	1	0.0916763	.389**	-0.0518023	.356*	-0.0118228	0.177386
	Sig. (2-tailed)	0.529413	0.704141	0.812877			0.847116	0.357923	0.0970429	0.527993	0.0928415	0.903829	0.00550035	0.864356	0.00100585	0.154076	0.00128304	0.076661		0.52661	0.00522201	0.723719	0.0130705	0.935739	0.222712
	N	50	50	50	50	50	50	50	50	50	50	50	50	49	49	48	48	50	50	50	50	49	48	49	49
b_raddev_affected	Pearson Correlation	0.0440106	-0.170105	-0.0204235	.b	.b	0.21583	-0.150499	-0.0675255	0.11017	-0.186872	.430**	-0.0757812	.601**	0.032923	.661**	0.0616318	.559**	0.0916763	1	.469**	.657**	-0.146444	.384**	0.0525856
	Sig. (2-tailed)	0.761526	0.23759	0.888045			0.132233	0.296843	0.641263	0.446274	0.193792	0.00181752	0.600937	5.00422e-06	0.822312	3.19246e-07	0.677309	2.43846e-05	0.52661		0.000594785	2.88901e-07	0.320603	0.00646119	0.719711
	N	50	50	50	50	50	50	50	50	50	50	50	50	49	49	48	48	50	50	50	50	49	48	49	49
b_raddev_unaffected	Pearson Correlation	-0.0297833	-.391**	-.335*	.b	.b	0.23062	-0.20833	-.323*	-0.119842	-0.160721	0.143894	0.153684	0.144014	0.267658	-0.0791302	0.274448	0.256669	.389**	.469**	1	0.227742	0.0549343	-0.0213154	-0.128471
	Sig. (2-tailed)	0.837323	0.0049986	0.0174004			0.107117	0.146547	0.0220312	0.40712	0.264854	0.318789	0.286617	0.323528	0.062981	0.592914	0.0590614	0.0719724	0.00522201	0.000594785		0.115534	0.710754	0.884417	0.379004
	N	50	50	50	50	50	50	50	50	50	50	50	50	49	49	48	48	50	50	50	50	49	48	49	49
b_grip_affected	Pearson Correlation	-0.0161069	-.338**	-0.165291	.b	.b	0.06522	-0.203835	-0.128813	0.1106	-0.0776385	.493**	0.13858	.673**	0.0884129	.641**	-0.046629	.745**	-0.0518023	.657**	0.227742	1	.285*	.661**	0.0919231
	Sig. (2-tailed)	0.90448	0.00946478	0.214987			0.626679	0.124851	0.335207	0.408514	0.5624	8.36579e-05	0.299533	1.56819e-07	0.550128	1.22834e-06	0.755623	8.10768e-10	0.723719	2.88901e-07	0.115534		0.0315001	1.61491e-08	0.492536
	N	58	58	58	58	58	58	58	58	58	58	58	58	48	48	47	47	49	49	49	49	58	57	58	58
b_grip_unaffected	Pearson Correlation	-0.106135	-0.0462991	-0.0316768	.b	.b	0.00628985	-0.0268217	-0.100216	-0.0655468	0.0939519	0.0582499	.295*	-0.0421863	0.133654	-0.247629	0.265186	0.185831	.356*	-0.146444	0.0549343	.285*	1	.301*	.465**
	Sig. (2-tailed)	0.432	0.732359	0.815051			0.962963	0.843007	0.458258	0.628084	0.486964	0.666905	0.0259285	0.778287	0.370447	0.0970689	0.0748928	0.206021	0.0130705	0.320603	0.710754	0.0315001		0.0230918	0.000268036
	N	57	57	57	57	57	57	57	57	57	57	57	57	47	47	46	46	48	48	48	48	57	57	57	57
b_pinch_affected	Pearson Correlation	-0.0216589	-0.0193072	-0.0720743	.b	.b	0.0304214	-0.127547	-0.054109	.274*	0.111162	.572**	.272*	.479**	0.0280691	.476**	-0.0250746	.484**	-0.0118228	.384**	-0.0213154	.661**	.301*	1	.314*
	Sig. (2-tailed)	0.871796	0.885618	0.590817			0.820664	0.340018	0.686649	0.0376015	0.406125	2.72502e-06	0.0388666	0.000578993	0.849795	0.000718023	0.867134	0.000421205	0.935739	0.00646119	0.884417	1.61491e-08	0.0230918		0.0163599
	N	58	58	58	58	58	58	58	58	58	58	58	58	48	48	47	47	49	49	49	49	58	57	58	58
b_pinch_unaffected	Pearson Correlation	0.00777094	0.0869287	0.132946	.b	.b	0.0351409	0.156361	0.0255373	0.096824	0.247941	0.0606829	0.0278505	0.122869	0.106411	0.169548	0.015534	0.204918	0.177386	0.0525856	-0.128471	0.0919231	.465**	.314*	1
	Sig. (2-tailed)	0.953833	0.516437	0.3198			0.793414	0.24115	0.849087	0.469656	0.0605758	0.650906	0.835599	0.405419	0.471618	0.254564	0.91746	0.157821	0.222712	0.719711	0.379004	0.492536	0.000268036	0.0163599
	N	58	58	58	58	58	58	58	58	58	58	58	58	48	48	47	47	49	49	49	49	58	57	58	58
**. Correlation is significant at the 0.01 level (2-tailed).
*. Correlation is significant at the 0.05 level (2-tailed).
b. Cannot be computed because at least one of the variables is constant.

## Sheet: 6 weeks 
Correlations
		w6_four_m	w6_sit_to_stand	w6_TUG	w6_side_stand	w6_semi_tandem	w6_tandem	w6_biodex_fall	w6_posture_overall	w6_pronation_affected	w6_pronation_unaffected	w6_supination_affected	w6_supination_unaffected	w6_wristflex_affected	w6_wristflex_unaffected	w6_wristext_affected	w6_wristext_unaffected	w6_ulnardev_affected	w6_ulnardev_unaffected	w6_raddev_affected	w6_raddev_unaffected	w6_grip_affected	w6_grip_unaffected	w6_pinch_affected	w6_pinch_unaffected
w6_four_m	Pearson Correlation	1	0.158762	.428**	.b	-.541**	-.428**	-0.153494	-0.0146009	0.0307699	.435**	0.000190629	-0.207333	0.125664	-0.14384	0.126108	0.155912	0.01941	-0.0594027	0.294363	0.184053	.461**	0.305741	-0.115556	0.0709692
	Sig. (2-tailed)		0.327837	0.00590701		0.000313275	0.00588943	0.344344	0.928748	0.858609	0.00796762	0.99912	0.225003	0.493151	0.432215	0.491614	0.394153	0.917456	0.750918	0.107959	0.321612	0.00466841	0.0697697	0.502143	0.680847
	N	40	40	40	40	40	40	40	40	36	36	36	36	32	32	32	32	31	31	31	31	36	36	36	36
w6_sit_to_stand	Pearson Correlation	0.158762	1	.476**	.b	0.0658494	-0.219624	-0.0811686	-0.0602297	-0.039394	.420*	0.0116156	0.116937	-0.237032	0.0192405	-.388*	0.299513	-.525**	-0.160111	-.467**	-.480**	-.374*	-0.270335	0.0279564	0.229318
	Sig. (2-tailed)	0.327837		0.00191534		0.686433	0.173301	0.618555	0.711992	0.81956	0.0107615	0.946394	0.497012	0.19148	0.916757	0.0281707	0.0958384	0.0024445	0.389569	0.00811998	0.00623775	0.0245211	0.110798	0.871424	0.17851
	N	40	40	40	40	40	40	40	40	36	36	36	36	32	32	32	32	31	31	31	31	36	36	36	36
w6_TUG	Pearson Correlation	.428**	.476**	1	.b	-0.305913	-0.30176	-0.0929441	-0.0252502	-0.218863	.528**	0.0904621	-0.0483008	0.145749	-0.039584	-.387*	-0.0512292	-0.166308	0.0813767	-0.232584	-0.105355	0.223431	0.220014	0.110333	0.328122
	Sig. (2-tailed)	0.00590701	0.00191534			0.054894	0.0584437	0.568388	0.877092	0.199686	0.000940979	0.599795	0.779677	0.426067	0.829692	0.0285684	0.780668	0.371237	0.663424	0.20799	0.572713	0.190228	0.197271	0.521786	0.0507342
	N	40	40	40	40	40	40	40	40	36	36	36	36	32	32	32	32	31	31	31	31	36	36	36	36
w6_side_stand	Pearson Correlation	.b	.b	.b	.b	.b	.b	.b	.b	.b	.b	.b	.b	.b	.b	.b	.b	.b	.b	.b	.b	.b	.b	.b	.b
	Sig. (2-tailed)
	N	40	40	40	40	40	40	40	40	36	36	36	36	32	32	32	32	31	31	31	31	36	36	36	36
w6_semi_tandem	Pearson Correlation	-.541**	0.0658494	-0.305913	.b	1	.491**	0.1074	-0.0198944	-0.15678	0.0194167	-0.184475	-0.157933	.b	.b	.b	.b	.b	.b	.b	.b	-.696**	-.680**	-0.0990026	0.0602937
	Sig. (2-tailed)	0.000313275	0.686433	0.054894			0.00129223	0.509493	0.903022	0.361165	0.910507	0.281451	0.357602									2.4239e-06	5.09041e-06	0.565652	0.726854
	N	40	40	40	40	40	40	40	40	36	36	36	36	32	32	32	32	31	31	31	31	36	36	36	36
w6_tandem	Pearson Correlation	-.428**	-0.219624	-0.30176	.b	.491**	1	0.134409	-0.0409463	-0.176035	0.0461149	-0.173557	-0.00774796	0.113534	0.143784	0.061774	-0.164229	0.248111	0.277449	-0.0947387	-0.137775	-0.253135	-0.275221	-0.0840312	0.0817999
	Sig. (2-tailed)	0.00588943	0.173301	0.0584437		0.00129223		0.408304	0.801922	0.304429	0.789418	0.311396	0.964229	0.536115	0.432395	0.736973	0.369091	0.178364	0.130754	0.612191	0.45984	0.136331	0.104248	0.626076	0.635304
	N	40	40	40	40	40	40	40	40	36	36	36	36	32	32	32	32	31	31	31	31	36	36	36	36
w6_biodex_fall	Pearson Correlation	-0.153494	-0.0811686	-0.0929441	.b	0.1074	0.134409	1	0.0857928	0.13865	0.013945	-0.265779	-0.0724247	-0.157537	-0.105229	0.248427	-0.0308283	0.0922227	0.336671	0.0658686	-0.310172	0.00320957	0.110959	0.0654251	0.278738
	Sig. (2-tailed)	0.344344	0.618555	0.568388		0.509493	0.408304		0.598633	0.419986	0.935664	0.11718	0.674658	0.38918	0.566525	0.170372	0.866982	0.621711	0.0640326	0.724799	0.0894759	0.985178	0.519413	0.704611	0.0997199
	N	40	40	40	40	40	40	40	40	36	36	36	36	32	32	32	32	31	31	31	31	36	36	36	36
w6_posture_overall	Pearson Correlation	-0.0146009	-0.0602297	-0.0252502	.b	-0.0198944	-0.0409463	0.0857928	1	0.283809	-0.245115	0.00631388	-0.196308	-0.138486	-0.119934	0.129096	-0.158809	-0.0195117	-0.0587328	0.187218	0.062424	0.113228	0.0925497	.347*	0.283809
	Sig. (2-tailed)	0.928748	0.711992	0.877092		0.903022	0.801922	0.598633		0.0934549	0.149621	0.970846	0.251181	0.449722	0.513227	0.481321	0.385314	0.917025	0.75364	0.313214	0.738678	0.510853	0.591368	0.0379363	0.0934546
	N	40	40	40	40	40	40	40	40	36	36	36	36	32	32	32	32	31	31	31	31	36	36	36	36
w6_pronation_affected	Pearson Correlation	0.0307699	-0.039394	-0.218863	.b	-0.15678	-0.176035	0.13865	0.283809	1	-0.142635	0.146489	0.00824776	0.0883899	0.0688801	0.272046	0.125335	0.0296708	0.12824	-0.0181391	-0.105678	0.0136571	-0.0879257	-0.00315847	0.0224814
	Sig. (2-tailed)	0.858609	0.81956	0.199686		0.361165	0.304429	0.419986	0.0934549		0.406616	0.393923	0.961923	0.630475	0.707967	0.131998	0.494294	0.874106	0.491758	0.922844	0.571531	0.936989	0.610104	0.985414	0.896452
	N	36	36	36	36	36	36	36	36	36	36	36	36	32	32	32	32	31	31	31	31	36	36	36	36
w6_pronation_unaffected	Pearson Correlation	.435**	.420*	.528**	.b	0.0194167	0.0461149	0.013945	-0.245115	-0.142635	1	0.15668	-0.154221	0.100834	-0.0482075	-0.196603	-0.02926	-0.132595	-0.0387795	-0.15115	-0.0362466	-0.0770223	-0.188206	-0.0810676	.353*
	Sig. (2-tailed)	0.00796762	0.0107615	0.000940979		0.910507	0.789418	0.935664	0.149621	0.406616		0.361477	0.369155	0.58293	0.793317	0.280822	0.873694	0.477043	0.835916	0.416985	0.846503	0.655244	0.271661	0.638345	0.0348605
	N	36	36	36	36	36	36	36	36	36	36	36	36	32	32	32	32	31	31	31	31	36	36	36	36
w6_supination_affected	Pearson Correlation	0.000190629	0.0116156	0.0904621	.b	-0.184475	-0.173557	-0.265779	0.00631388	0.146489	0.15668	1	.349*	0.226686	0.0129956	.367*	-0.0288614	0.310822	-0.180894	-0.000344172	0.222435	0.18714	0.040694	0.304838	0.107896
	Sig. (2-tailed)	0.99912	0.946394	0.599795		0.281451	0.311396	0.11718	0.970846	0.393923	0.361477		0.0367654	0.212166	0.943722	0.0390768	0.875401	0.088772	0.33013	0.998534	0.229089	0.274436	0.813709	0.0706412	0.531079
	N	36	36	36	36	36	36	36	36	36	36	36	36	32	32	32	32	31	31	31	31	36	36	36	36
w6_supination_unaffected	Pearson Correlation	-0.207333	0.116937	-0.0483008	.b	-0.157933	-0.00774796	-0.0724247	-0.196308	0.00824776	-0.154221	.349*	1	-0.127466	0.240718	0.0129376	0.0598567	0.0919121	0.199666	-0.177787	-0.288905	0.077832	0.231577	0.14605	-0.137187
	Sig. (2-tailed)	0.225003	0.497012	0.779677		0.357602	0.964229	0.674658	0.251181	0.961923	0.369155	0.0367654		0.486921	0.184461	0.943973	0.744862	0.62289	0.281525	0.338644	0.114962	0.651848	0.174153	0.395357	0.424955
	N	36	36	36	36	36	36	36	36	36	36	36	36	32	32	32	32	31	31	31	31	36	36	36	36
w6_wristflex_affected	Pearson Correlation	0.125664	-0.237032	0.145749	.b	.b	0.113534	-0.157537	-0.138486	0.0883899	0.100834	0.226686	-0.127466	1	.487**	.507**	0.0176109	.607**	.388*	0.18285	0.0453747	.416*	0.00417404	-0.153974	-0.122357
	Sig. (2-tailed)	0.493151	0.19148	0.426067			0.536115	0.38918	0.449722	0.630475	0.58293	0.212166	0.486921		0.00473852	0.00305734	0.923786	0.000293803	0.0311701	0.324839	0.808487	0.0177328	0.981911	0.400129	0.50469
	N	32	32	32	32	32	32	32	32	32	32	32	32	32	32	32	32	31	31	31	31	32	32	32	32
w6_wristflex_unaffected	Pearson Correlation	-0.14384	0.0192405	-0.039584	.b	.b	0.143784	-0.105229	-0.119934	0.0688801	-0.0482075	0.0129956	0.240718	.487**	1	0.0142492	-0.201298	.447*	.580**	-0.0176379	-0.227105	0.3417	0.279357	0.0801857	-0.0873407
	Sig. (2-tailed)	0.432215	0.916757	0.829692			0.432395	0.566525	0.513227	0.707967	0.793317	0.943722	0.184461	0.00473852		0.938303	0.269263	0.0116609	0.000633868	0.92497	0.219208	0.0556068	0.121521	0.662651	0.634554
	N	32	32	32	32	32	32	32	32	32	32	32	32	32	32	32	32	31	31	31	31	32	32	32	32
w6_wristext_affected	Pearson Correlation	0.126108	-.388*	-.387*	.b	.b	0.061774	0.248427	0.129096	0.272046	-0.196603	.367*	0.0129376	.507**	0.0142492	1	0.169389	.593**	0.220079	.439*	0.135966	.363*	-0.0423024	-0.246214	-0.309251
	Sig. (2-tailed)	0.491614	0.0281707	0.0285684			0.736973	0.170372	0.481321	0.131998	0.280822	0.0390768	0.943973	0.00305734	0.938303		0.354027	0.000443576	0.234184	0.0134242	0.465809	0.0412029	0.818185	0.174337	0.0850161
	N	32	32	32	32	32	32	32	32	32	32	32	32	32	32	32	32	31	31	31	31	32	32	32	32
w6_wristext_unaffected	Pearson Correlation	0.155912	0.299513	-0.0512292	.b	.b	-0.164229	-0.0308283	-0.158809	0.125335	-0.02926	-0.0288614	0.0598567	0.0176109	-0.201298	0.169389	1	-0.17923	-0.310351	-0.207633	-0.219885	-.369*	-0.342124	-0.248256	-0.176793
	Sig. (2-tailed)	0.394153	0.0958384	0.780668			0.369091	0.866982	0.385314	0.494294	0.873694	0.875401	0.744862	0.923786	0.269263	0.354027		0.334672	0.0892818	0.262367	0.234609	0.037583	0.0552846	0.170677	0.333066
	N	32	32	32	32	32	32	32	32	32	32	32	32	32	32	32	32	31	31	31	31	32	32	32	32
w6_ulnardev_affected	Pearson Correlation	0.01941	-.525**	-0.166308	.b	.b	0.248111	0.0922227	-0.0195117	0.0296708	-0.132595	0.310822	0.0919121	.607**	.447*	.593**	-0.17923	1	.539**	.451*	0.341092	.762**	.438*	0.0352294	-0.15166
	Sig. (2-tailed)	0.917456	0.0024445	0.371237			0.178364	0.621711	0.917025	0.874106	0.477043	0.088772	0.62289	0.000293803	0.0116609	0.000443576	0.334672		0.00176523	0.0108418	0.0604038	6.44726e-07	0.0136576	0.850762	0.415397
	N	31	31	31	31	31	31	31	31	31	31	31	31	31	31	31	31	31	31	31	31	31	31	31	31
w6_ulnardev_unaffected	Pearson Correlation	-0.0594027	-0.160111	0.0813767	.b	.b	0.277449	0.336671	-0.0587328	0.12824	-0.0387795	-0.180894	0.199666	.388*	.580**	0.220079	-0.310351	.539**	1	0.145448	-0.172086	.548**	.459**	-0.0721552	-0.0278742
	Sig. (2-tailed)	0.750918	0.389569	0.663424			0.130754	0.0640326	0.75364	0.491758	0.835916	0.33013	0.281525	0.0311701	0.000633868	0.234184	0.0892818	0.00176523		0.434975	0.354607	0.00141298	0.00935575	0.699691	0.881673
	N	31	31	31	31	31	31	31	31	31	31	31	31	31	31	31	31	31	31	31	31	31	31	31	31
w6_raddev_affected	Pearson Correlation	0.294363	-.467**	-0.232584	.b	.b	-0.0947387	0.0658686	0.187218	-0.0181391	-0.15115	-0.000344172	-0.177787	0.18285	-0.0176379	.439*	-0.207633	.451*	0.145448	1	.704**	.608**	.376*	-0.324949	-0.262786
	Sig. (2-tailed)	0.107959	0.00811998	0.20799			0.612191	0.724799	0.313214	0.922844	0.416985	0.998534	0.338644	0.324839	0.92497	0.0134242	0.262367	0.0108418	0.434975		1.00814e-05	0.000283677	0.037179	0.0744801	0.15322
	N	31	31	31	31	31	31	31	31	31	31	31	31	31	31	31	31	31	31	31	31	31	31	31	31
w6_raddev_unaffected	Pearson Correlation	0.184053	-.480**	-0.105355	.b	.b	-0.137775	-0.310172	0.062424	-0.105678	-0.0362466	0.222435	-0.288905	0.0453747	-0.227105	0.135966	-0.219885	0.341092	-0.172086	.704**	1	.413*	0.243123	-0.107443	-0.100998
	Sig. (2-tailed)	0.321612	0.00623775	0.572713			0.45984	0.0894759	0.738678	0.571531	0.846503	0.229089	0.114962	0.808487	0.219208	0.465809	0.234609	0.0604038	0.354607	1.00814e-05		0.0208611	0.187537	0.565086	0.588775
	N	31	31	31	31	31	31	31	31	31	31	31	31	31	31	31	31	31	31	31	31	31	31	31	31
w6_grip_affected	Pearson Correlation	.461**	-.374*	0.223431	.b	-.696**	-0.253135	0.00320957	0.113228	0.0136571	-0.0770223	0.18714	0.077832	.416*	0.3417	.363*	-.369*	.762**	.548**	.608**	.413*	1	.869**	0.208347	0.0279634
	Sig. (2-tailed)	0.00466841	0.0245211	0.190228		2.4239e-06	0.136331	0.985178	0.510853	0.936989	0.655244	0.274436	0.651848	0.0177328	0.0556068	0.0412029	0.037583	6.44726e-07	0.00141298	0.000283677	0.0208611		6.62135e-12	0.222691	0.871392
	N	36	36	36	36	36	36	36	36	36	36	36	36	32	32	32	32	31	31	31	31	36	36	36	36
w6_grip_unaffected	Pearson Correlation	0.305741	-0.270335	0.220014	.b	-.680**	-0.275221	0.110959	0.0925497	-0.0879257	-0.188206	0.040694	0.231577	0.00417404	0.279357	-0.0423024	-0.342124	.438*	.459**	.376*	0.243123	.869**	1	0.282214	0.156334
	Sig. (2-tailed)	0.0697697	0.110798	0.197271		5.09041e-06	0.104248	0.519413	0.591368	0.610104	0.271661	0.813709	0.174153	0.981911	0.121521	0.818185	0.0552846	0.0136576	0.00935575	0.037179	0.187537	6.62135e-12		0.0953914	0.36255
	N	36	36	36	36	36	36	36	36	36	36	36	36	32	32	32	32	31	31	31	31	36	36	36	36
w6_pinch_affected	Pearson Correlation	-0.115556	0.0279564	0.110333	.b	-0.0990026	-0.0840312	0.0654251	.347*	-0.00315847	-0.0810676	0.304838	0.14605	-0.153974	0.0801857	-0.246214	-0.248256	0.0352294	-0.0721552	-0.324949	-0.107443	0.208347	0.282214	1	.603**
	Sig. (2-tailed)	0.502143	0.871424	0.521786		0.565652	0.626076	0.704611	0.0379363	0.985414	0.638345	0.0706412	0.395357	0.400129	0.662651	0.174337	0.170677	0.850762	0.699691	0.0744801	0.565086	0.222691	0.0953914		0.000100588
	N	36	36	36	36	36	36	36	36	36	36	36	36	32	32	32	32	31	31	31	31	36	36	36	36
w6_pinch_unaffected	Pearson Correlation	0.0709692	0.229318	0.328122	.b	0.0602937	0.0817999	0.278738	0.283809	0.0224814	.353*	0.107896	-0.137187	-0.122357	-0.0873407	-0.309251	-0.176793	-0.15166	-0.0278742	-0.262786	-0.100998	0.0279634	0.156334	.603**	1
	Sig. (2-tailed)	0.680847	0.17851	0.0507342		0.726854	0.635304	0.0997199	0.0934546	0.896452	0.0348605	0.531079	0.424955	0.50469	0.634554	0.0850161	0.333066	0.415397	0.881673	0.15322	0.588775	0.871392	0.36255	0.000100588
	N	36	36	36	36	36	36	36	36	36	36	36	36	32	32	32	32	31	31	31	31	36	36	36	36
**. Correlation is significant at the 0.01 level (2-tailed).
*. Correlation is significant at the 0.05 level (2-tailed).
b. Cannot be computed because at least one of the variables is constant.

## Sheet: 3 months
Correlations
		m3_four_m	m3_sit_to_stand	m3_TUG	m3_side_stand	m3_semi_tandem	m3_tandem	m3_biodex_fall	m3_posture_overall	m3_pronation_affected	m3_pronation_unaffected	m3_supination_affected	m3_supination_unaffected	m3_wristflex_affected	m3_wristflex_unaffected	m3_wristext_affected	m3_wristext_unaffected	m3_ulnardev_affected	m3_ulnardev_unaffected	m3_raddev_affected	m3_raddev_unaffected	m3_grip_affected	m3_grip_unaffected	m3_pinch_affected	m3_pinch_unaffected
m3_four_m	Pearson Correlation	1	-0.229835	.534**	.b	.b	-.760**	-0.255426	0.211685	-0.13719	-0.0861515	-0.0971095	-0.132454	0.137935	-0.0443073	0.211546	0.186873	0.308179	0.39284	0.145119	0.1333	0.36464	0.188172	-.442*	-.446*
	Sig. (2-tailed)		0.29143	0.00873807			2.61176e-05	0.239472	0.332225	0.532489	0.695904	0.659363	0.546862	0.530242	0.840903	0.34462	0.405003	0.152531	0.0636988	0.508827	0.544282	0.0871361	0.38988	0.0345487	0.0329159
	N	23	23	23	23	23	23	23	23	23	23	23	23	23	23	22	22	23	23	23	23	23	23	23	23
m3_sit_to_stand	Pearson Correlation	-0.229835	1	0.348862	.b	.b	0.216126	0.0330343	-0.0806823	-0.206094	-0.098782	0.0468538	0.0821275	-0.272117	-0.186507	0.240838	0.230089	-.542**	-.453*	-0.359426	-0.191944	-0.104964	-0.0747761	0.228822	0.398954
	Sig. (2-tailed)	0.29143		0.102782			0.321943	0.881055	0.714397	0.345449	0.653848	0.831882	0.709494	0.209073	0.394164	0.280283	0.302953	0.00754339	0.0301548	0.0920954	0.380272	0.63362	0.734542	0.293622	0.0593246
	N	23	23	23	23	23	23	23	23	23	23	23	23	23	23	22	22	23	23	23	23	23	23	23	23
m3_TUG	Pearson Correlation	.534**	0.348862	1	.b	.b	-.420*	-0.117138	-0.0542899	-0.0323113	0.0457762	-0.0227844	0.163595	-0.228769	-0.0165929	0.0235756	0.0640018	-0.17614	0.0894765	-0.165682	-0.25002	0.0263924	0.197311	0.0262627	0.126641
	Sig. (2-tailed)	0.00873807	0.102782				0.0461087	0.594529	0.805662	0.88364	0.835697	0.917813	0.455747	0.293737	0.9401	0.917059	0.777206	0.421428	0.684742	0.44994	0.249907	0.904851	0.366835	0.905317	0.564745
	N	23	23	23	23	23	23	23	23	23	23	23	23	23	23	22	22	23	23	23	23	23	23	23	23
m3_side_stand	Pearson Correlation	.b	.b	.b	.b	.b	.b	.b	.b	.b	.b	.b	.b	.b	.b	.b	.b	.b	.b	.b	.b	.b	.b	.b	.b
	Sig. (2-tailed)
	N	23	23	23	23	23	23	23	23	23	23	23	23	23	23	22	22	23	23	23	23	23	23	23	23
m3_semi_tandem	Pearson Correlation	.b	.b	.b	.b	.b	.b	.b	.b	.b	.b	.b	.b	.b	.b	.b	.b	.b	.b	.b	.b	.b	.b	.b	.b
	Sig. (2-tailed)
	N	23	23	23	23	23	23	23	23	23	23	23	23	23	23	22	22	23	23	23	23	23	23	23	23
m3_tandem	Pearson Correlation	-.760**	0.216126	-.420*	.b	.b	1	0.0871942	-0.241004	0.0303546	0.109037	-0.07598	0.0518003	-0.246654	0.0483447	-0.278771	-0.16373	-0.332005	-0.287984	0	0.0744722	-0.398211	-0.256171	0.271381	0.329073
	Sig. (2-tailed)	2.61176e-05	0.321943	0.0461087				0.692397	0.267953	0.890645	0.620428	0.730421	0.814419	0.25655	0.82661	0.209003	0.466572	0.121688	0.182683	1	0.735583	0.0598437	0.238058	0.210356	0.125218
	N	23	23	23	23	23	23	23	23	23	23	23	23	23	23	22	22	23	23	23	23	23	23	23	23
m3_biodex_fall	Pearson Correlation	-0.255426	0.0330343	-0.117138	.b	.b	0.0871942	1	0.202289	-0.244328	-0.127977	-0.262959	-0.225359	-0.183937	-0.175302	-0.156639	-0.0219932	-0.0457722	0.163986	-0.137322	0.068505	-0.164865	-0.0827672	-0.143216	-0.0780072
	Sig. (2-tailed)	0.239472	0.881055	0.594529			0.692397		0.354622	0.261206	0.560613	0.225415	0.301187	0.400829	0.423677	0.486346	0.92261	0.835711	0.454656	0.53209	0.756118	0.452207	0.707328	0.514458	0.723499
	N	23	23	23	23	23	23	23	23	23	23	23	23	23	23	22	22	23	23	23	23	23	23	23	23
m3_posture_overall	Pearson Correlation	0.211685	-0.0806823	-0.0542899	.b	.b	-0.241004	0.202289	1	-0.349863	-0.341501	-0.167343	-.497*	0.210542	-0.184578	0.125078	0.257289	0.215341	0.224035	0.03825	0.138162	0.212842	-0.248225	-0.106029	-0.13373
	Sig. (2-tailed)	0.332225	0.714397	0.805662			0.267953	0.354622		0.101732	0.110752	0.445343	0.0157338	0.334904	0.399161	0.579161	0.247705	0.323747	0.304113	0.862436	0.52956	0.329528	0.253435	0.630159	0.542973
	N	23	23	23	23	23	23	23	23	23	23	23	23	23	23	22	22	23	23	23	23	23	23	23	23
m3_pronation_affected	Pearson Correlation	-0.13719	-0.206094	-0.0323113	.b	.b	0.0303546	-0.244328	-0.349863	1	.811**	.536**	.653**	.500*	.431*	0.0444514	-0.145769	0.313768	-0.0711044	0.193015	-0.0756263	0.0943305	-0.0573916	0.191338	0.253526
	Sig. (2-tailed)	0.532489	0.345449	0.88364			0.890645	0.261206	0.101732		2.62438e-06	0.00842542	0.000725819	0.0151641	0.0402266	0.84428	0.517452	0.144847	0.747152	0.377568	0.731631	0.668562	0.794782	0.381807	0.243107
	N	23	23	23	23	23	23	23	23	23	23	23	23	23	23	22	22	23	23	23	23	23	23	23	23
m3_pronation_unaffected	Pearson Correlation	-0.0861515	-0.098782	0.0457762	.b	.b	0.109037	-0.127977	-0.341501	.811**	1	.430*	.727**	.439*	0.394358	-0.121672	-0.0923979	0.0846882	-0.0699497	0.117606	-0.292658	-0.0465057	0.033116	0.100196	0.263017
	Sig. (2-tailed)	0.695904	0.653848	0.835697			0.620428	0.560613	0.110752	2.62438e-06		0.0407251	8.4233e-05	0.0359306	0.0625905	0.589616	0.682566	0.700836	0.751131	0.593046	0.175367	0.833114	0.880762	0.649201	0.225308
	N	23	23	23	23	23	23	23	23	23	23	23	23	23	23	22	22	23	23	23	23	23	23	23	23
m3_supination_affected	Pearson Correlation	-0.0971095	0.0468538	-0.0227844	.b	.b	-0.07598	-0.262959	-0.167343	.536**	.430*	1	.625**	.619**	0.0299994	.480*	0.276821	0.3067	-0.28725	0.174499	-0.217773	0.25237	-0.0287044	0.24479	0.214139
	Sig. (2-tailed)	0.659363	0.831882	0.917813			0.730421	0.225415	0.445343	0.00842542	0.0407251		0.00141441	0.00162437	0.891917	0.0239283	0.212338	0.154612	0.183851	0.425837	0.318178	0.245336	0.896558	0.260277	0.326521
	N	23	23	23	23	23	23	23	23	23	23	23	23	23	23	22	22	23	23	23	23	23	23	23	23
m3_supination_unaffected	Pearson Correlation	-0.132454	0.0821275	0.163595	.b	.b	0.0518003	-0.225359	-.497*	.653**	.727**	.625**	1	0.312371	0.125233	0.0579791	0.0630048	0.00570755	-0.252452	0.0591931	-0.317737	-0.00559265	0.0653202	0.179762	0.164068
	Sig. (2-tailed)	0.546862	0.709494	0.455747			0.814419	0.301187	0.0157338	0.000725819	8.4233e-05	0.00141441		0.146741	0.569118	0.797729	0.780594	0.97938	0.245177	0.78848	0.139558	0.979795	0.767145	0.411789	0.454427
	N	23	23	23	23	23	23	23	23	23	23	23	23	23	23	22	22	23	23	23	23	23	23	23	23
m3_wristflex_affected	Pearson Correlation	0.137935	-0.272117	-0.228769	.b	.b	-0.246654	-0.183937	0.210542	.500*	.439*	.619**	0.312371	1	0.288538	.429*	0.143764	.620**	0.0872481	0.375051	0.0569466	0.370981	-0.210474	-0.0524522	-0.183208
	Sig. (2-tailed)	0.530242	0.209073	0.293737			0.25655	0.400829	0.334904	0.0151641	0.0359306	0.00162437	0.146741		0.181805	0.0463594	0.523291	0.00161233	0.692216	0.0778342	0.796341	0.0813763	0.335064	0.812124	0.402732
	N	23	23	23	23	23	23	23	23	23	23	23	23	23	23	22	22	23	23	23	23	23	23	23	23
m3_wristflex_unaffected	Pearson Correlation	-0.0443073	-0.186507	-0.0165929	.b	.b	0.0483447	-0.175302	-0.184578	.431*	0.394358	0.0299994	0.125233	0.288538	1	-0.0653607	-0.38122	0.337535	0.368822	0.193887	0.123621	0.0607419	-0.0145071	0.20075	0.236976
	Sig. (2-tailed)	0.840903	0.394164	0.9401			0.82661	0.423677	0.399161	0.0402266	0.0625905	0.891917	0.569118	0.181805		0.772594	0.0800304	0.115229	0.0833042	0.375377	0.574138	0.783073	0.947619	0.358371	0.276276
	N	23	23	23	23	23	23	23	23	23	23	23	23	23	23	22	22	23	23	23	23	23	23	23	23
m3_wristext_affected	Pearson Correlation	0.211546	0.240838	0.0235756	.b	.b	-0.278771	-0.156639	0.125078	0.0444514	-0.121672	.480*	0.0579791	.429*	-0.0653607	1	.754**	0.137257	-0.201851	-0.165854	-0.127855	0.132844	-.459*	-0.339132	-0.33263
	Sig. (2-tailed)	0.34462	0.280283	0.917059			0.209003	0.486346	0.579161	0.84428	0.589616	0.0239283	0.797729	0.0463594	0.772594		4.99528e-05	0.542453	0.367683	0.460728	0.570699	0.555629	0.0316983	0.122591	0.130393
	N	22	22	22	22	22	22	22	22	22	22	22	22	22	22	22	22	22	22	22	22	22	22	22	22
m3_wristext_unaffected	Pearson Correlation	0.186873	0.230089	0.0640018	.b	.b	-0.16373	-0.0219932	0.257289	-0.145769	-0.0923979	0.276821	0.0630048	0.143764	-0.38122	.754**	1	-0.255654	-0.401543	-0.386906	-0.31872	-0.133262	-.446*	-.453*	-0.389239
	Sig. (2-tailed)	0.405003	0.302953	0.777206			0.466572	0.92261	0.247705	0.517452	0.682566	0.212338	0.780594	0.523291	0.0800304	4.99528e-05		0.250829	0.0639819	0.0752655	0.148265	0.554375	0.0374459	0.0343016	0.0733736
	N	22	22	22	22	22	22	22	22	22	22	22	22	22	22	22	22	22	22	22	22	22	22	22	22
m3_ulnardev_affected	Pearson Correlation	0.308179	-.542**	-0.17614	.b	.b	-0.332005	-0.0457722	0.215341	0.313768	0.0846882	0.3067	0.00570755	.620**	0.337535	0.137257	-0.255654	1	.617**	.660**	.485*	.656**	0.127529	-0.0167796	-0.181942
	Sig. (2-tailed)	0.152531	0.00754339	0.421428			0.121688	0.835711	0.323747	0.144847	0.700836	0.154612	0.97938	0.00161233	0.115229	0.542453	0.250829		0.0016934	0.000610652	0.0189336	0.000682295	0.561999	0.939427	0.406046
	N	23	23	23	23	23	23	23	23	23	23	23	23	23	23	22	22	23	23	23	23	23	23	23	23
m3_ulnardev_unaffected	Pearson Correlation	0.39284	-.453*	0.0894765	.b	.b	-0.287984	0.163986	0.224035	-0.0711044	-0.0699497	-0.28725	-0.252452	0.0872481	0.368822	-0.201851	-0.401543	.617**	1	0.411356	0.351007	0.164687	0.198584	-0.261075	-0.207709
	Sig. (2-tailed)	0.0636988	0.0301548	0.684742			0.182683	0.454656	0.304113	0.747152	0.751131	0.183851	0.245177	0.692216	0.0833042	0.367683	0.0639819	0.0016934		0.0511641	0.100543	0.452703	0.363688	0.228878	0.341597
	N	23	23	23	23	23	23	23	23	23	23	23	23	23	23	22	22	23	23	23	23	23	23	23	23
m3_raddev_affected	Pearson Correlation	0.145119	-0.359426	-0.165682	.b	.b	0	-0.137322	0.03825	0.193015	0.117606	0.174499	0.0591931	0.375051	0.193887	-0.165854	-0.386906	.660**	0.411356	1	.608**	.489*	0.201253	0.0323034	-0.0652843
	Sig. (2-tailed)	0.508827	0.0920954	0.44994			1	0.53209	0.862436	0.377568	0.593046	0.425837	0.78848	0.0778342	0.375377	0.460728	0.0752655	0.000610652	0.0511641		0.00206803	0.0179721	0.357144	0.883669	0.76727
	N	23	23	23	23	23	23	23	23	23	23	23	23	23	23	22	22	23	23	23	23	23	23	23	23
m3_raddev_unaffected	Pearson Correlation	0.1333	-0.191944	-0.25002	.b	.b	0.0744722	0.068505	0.138162	-0.0756263	-0.292658	-0.217773	-0.317737	0.0569466	0.123621	-0.127855	-0.31872	.485*	0.351007	.608**	1	0.294615	-0.119055	-0.100756	-0.203757
	Sig. (2-tailed)	0.544282	0.380272	0.249907			0.735583	0.756118	0.52956	0.731631	0.175367	0.318178	0.139558	0.796341	0.574138	0.570699	0.148265	0.0189336	0.100543	0.00206803		0.172365	0.588467	0.647361	0.351065
	N	23	23	23	23	23	23	23	23	23	23	23	23	23	23	22	22	23	23	23	23	23	23	23	23
m3_grip_affected	Pearson Correlation	0.36464	-0.104964	0.0263924	.b	.b	-0.398211	-0.164865	0.212842	0.0943305	-0.0465057	0.25237	-0.00559265	0.370981	0.0607419	0.132844	-0.133262	.656**	0.164687	.489*	0.294615	1	.464*	0.259513	0.0390532
	Sig. (2-tailed)	0.0871361	0.63362	0.904851			0.0598437	0.452207	0.329528	0.668562	0.833114	0.245336	0.979795	0.0813763	0.783073	0.555629	0.554375	0.000682295	0.452703	0.0179721	0.172365		0.0257805	0.231776	0.859575
	N	23	23	23	23	23	23	23	23	23	23	23	23	23	23	22	22	23	23	23	23	23	23	23	23
m3_grip_unaffected	Pearson Correlation	0.188172	-0.0747761	0.197311	.b	.b	-0.256171	-0.0827672	-0.248225	-0.0573916	0.033116	-0.0287044	0.0653202	-0.210474	-0.0145071	-.459*	-.446*	0.127529	0.198584	0.201253	-0.119055	.464*	1	0.343128	0.306842
	Sig. (2-tailed)	0.38988	0.734542	0.366835			0.238058	0.707328	0.253435	0.794782	0.880762	0.896558	0.767145	0.335064	0.947619	0.0316983	0.0374459	0.561999	0.363688	0.357144	0.588467	0.0257805		0.108952	0.154411
	N	23	23	23	23	23	23	23	23	23	23	23	23	23	23	22	22	23	23	23	23	23	23	23	23
m3_pinch_affected	Pearson Correlation	-.442*	0.228822	0.0262627	.b	.b	0.271381	-0.143216	-0.106029	0.191338	0.100196	0.24479	0.179762	-0.0524522	0.20075	-0.339132	-.453*	-0.0167796	-0.261075	0.0323034	-0.100756	0.259513	0.343128	1	.833**
	Sig. (2-tailed)	0.0345487	0.293622	0.905317			0.210356	0.514458	0.630159	0.381807	0.649201	0.260277	0.411789	0.812124	0.358371	0.122591	0.0343016	0.939427	0.228878	0.883669	0.647361	0.231776	0.108952		7.91711e-07
	N	23	23	23	23	23	23	23	23	23	23	23	23	23	23	22	22	23	23	23	23	23	23	23	23
m3_pinch_unaffected	Pearson Correlation	-.446*	0.398954	0.126641	.b	.b	0.329073	-0.0780072	-0.13373	0.253526	0.263017	0.214139	0.164068	-0.183208	0.236976	-0.33263	-0.389239	-0.181942	-0.207709	-0.0652843	-0.203757	0.0390532	0.306842	.833**	1
	Sig. (2-tailed)	0.0329159	0.0593246	0.564745			0.125218	0.723499	0.542973	0.243107	0.225308	0.326521	0.454427	0.402732	0.276276	0.130393	0.0733736	0.406046	0.341597	0.76727	0.351065	0.859575	0.154411	7.91711e-07
	N	23	23	23	23	23	23	23	23	23	23	23	23	23	23	22	22	23	23	23	23	23	23	23	23
**. Correlation is significant at the 0.01 level (2-tailed).
*. Correlation is significant at the 0.05 level (2-tailed).
b. Cannot be computed because at least one of the variables is constant.

## Sheet: 6 months 
Correlations
		m6_4mwalk	m6_5xSTS	M6_TUG	M6_side_by_side	m6_semi_tandem	m6_tandem	M6_biodex_Fall	M6_biodex_posture	m6_pronationR	m6_pronationL	m6_SupinationR	m6_Supination L	m6_Wrist_FlexionR	m6_Wrist_FlexionL	m6_Wrist_ExtensionR	m6_Wrist_ExtensionL	m6_Ulnar_deviationL	m6_Ulnar_deviationR	m6_Radial_DeviationR	m6_Radial_DeviationL	m6_GripR	m6_GripL	m6_pinchR	m6_PinchL
m6_4mwalk	Pearson Correlation	1	0.148072	0.295334	.a	.a	-0.0866056	-0.0282162	-0.200912	-.342*	-0.0662965	-.366*	-0.303425	-0.0639976	-0.0987983	0.0854558	0.172263	0.072231	0.167017	-0.15742	-0.054799	.506**	.425**	0.254066	0.150197
	Sig. (2-tailed)		0.395944	0.0759625			0.610276	0.868335	0.254557	0.0385104	0.696644	0.0258767	0.0679067	0.706689	0.560724	0.615043	0.307957	0.67548	0.330256	0.359184	0.750918	0.00141215	0.00972659	0.134847	0.381927
	N	37	35	37	37	37	37	37	34	37	37	37	37	37	37	37	37	36	36	36	36	37	36	36	36
m6_5xSTS	Pearson Correlation	0.148072	1	.478**	.a	.a	0.243748	0.163584	0.258367	0.0209628	0.107128	-0.13567	-0.154544	-0.206671	-0.28153	-0.0731235	-0.329925	0.0688817	-0.138172	-0.151087	-0.193581	-0.101267	-0.030428	0.106283	-0.163174
	Sig. (2-tailed)	0.395944		0.00367189			0.158231	0.347744	0.153358	0.904858	0.540188	0.437108	0.375386	0.23358	0.10134	0.676347	0.0529214	0.698695	0.435812	0.393692	0.27266	0.5627	0.86436	0.549675	0.356492
	N	35	35	35	35	35	35	35	32	35	35	35	35	35	35	35	35	34	34	34	34	35	34	34	34
M6_TUG	Pearson Correlation	0.295334	.478**	1	.a	.a	-0.10696	-0.0570161	0.0264957	-.387*	-0.0931648	-0.276107	-.417*	-0.199662	-0.10632	-0.0257081	-0.0421617	0.122824	-0.0487024	-0.157679	-0.164295	-0.131769	-0.0763562	0.0529641	0.154854
	Sig. (2-tailed)	0.0759625	0.00367189				0.528633	0.737486	0.881757	0.0179504	0.583387	0.0980902	0.0101763	0.236102	0.531117	0.879949	0.804314	0.475445	0.777891	0.358383	0.33831	0.436919	0.658043	0.759007	0.367167
	N	37	35	37	37	37	37	37	34	37	37	37	37	37	37	37	37	36	36	36	36	37	36	36	36
M6_side_by_side	Pearson Correlation	.a	.a	.a	.a	.a	.a	.a	.a	.a	.a	.a	.a	.a	.a	.a	.a	.a	.a	.a	.a	.a	.a	.a	.a
	Sig. (2-tailed)
	N	37	35	37	37	37	37	37	34	37	37	37	37	37	37	37	37	36	36	36	36	37	36	36	36
m6_semi_tandem	Pearson Correlation	.a	.a	.a	.a	.a	.a	.a	.a	.a	.a	.a	.a	.a	.a	.a	.a	.a	.a	.a	.a	.a	.a	.a	.a
	Sig. (2-tailed)
	N	37	35	37	37	37	37	37	34	37	37	37	37	37	37	37	37	36	36	36	36	37	36	36	36
m6_tandem	Pearson Correlation	-0.0866056	0.243748	-0.10696	.a	.a	1	0.0917347	0.00994645	-0.0280434	-0.028792	0.128926	0.135688	-0.0234892	0.0700616	-0.276187	-0.202949	-0.0891894	-0.202017	-0.183807	-0.175919	-0.0447412	0.0362499	-0.105346	-0.0175712
	Sig. (2-tailed)	0.610276	0.158231	0.528633				0.589204	0.955478	0.869134	0.865672	0.446961	0.423279	0.890245	0.680304	0.0979893	0.228317	0.604958	0.237381	0.283229	0.304752	0.792596	0.833752	0.540886	0.918983
	N	37	35	37	37	37	37	37	34	37	37	37	37	37	37	37	37	36	36	36	36	37	36	36	36
M6_biodex_Fall	Pearson Correlation	-0.0282162	0.163584	-0.0570161	.a	.a	0.0917347	1	0.168221	0.114956	0.226241	0.103289	0.0941698	-0.143588	0.0784573	-.543**	0.252355	0.170345	0.196287	0.113753	0.186628	-0.0813443	0.0443129	0.000772528	-0.0489391
	Sig. (2-tailed)	0.868335	0.347744	0.737486			0.589204		0.341605	0.498088	0.178151	0.542955	0.579314	0.396526	0.64439	0.000514648	0.131852	0.320573	0.251231	0.508883	0.275775	0.632216	0.797472	0.996432	0.776838
	N	37	35	37	37	37	37	37	34	37	37	37	37	37	37	37	37	36	36	36	36	37	36	36	36
M6_biodex_posture	Pearson Correlation	-0.200912	0.258367	0.0264957	.a	.a	0.00994645	0.168221	1	-0.0198633	0.0712622	0.101474	0.208404	-0.271006	-0.198695	-0.101195	0.0107557	0.118716	0.30699	-0.095631	-0.169691	-0.326927	-0.13325	-0.26636	-0.238999
	Sig. (2-tailed)	0.254557	0.153358	0.881757			0.955478	0.341605		0.91122	0.688793	0.567977	0.236896	0.121072	0.259944	0.569046	0.951859	0.510533	0.0822522	0.596534	0.345125	0.0591304	0.459752	0.134044	0.180404
	N	34	32	34	34	34	34	34	34	34	34	34	34	34	34	34	34	33	33	33	33	34	33	33	33
m6_pronationR	Pearson Correlation	-.342*	0.0209628	-.387*	.a	.a	-0.0280434	0.114956	-0.0198633	1	0.195251	0.198335	0.109194	.503**	-0.0794787	0.228776	-0.185683	0.0384342	-0.174818	0.227468	0.0525395	-0.0907103	-0.257952	-0.174319	-.340*
	Sig. (2-tailed)	0.0385104	0.904858	0.0179504			0.869134	0.498088	0.91122		0.246827	0.239294	0.520008	0.00151323	0.640072	0.173207	0.271201	0.823887	0.307838	0.182136	0.760882	0.593387	0.128781	0.309242	0.0423001
	N	37	35	37	37	37	37	37	34	37	37	37	37	37	37	37	37	36	36	36	36	37	36	36	36
m6_pronationL	Pearson Correlation	-0.0662965	0.107128	-0.0931648	.a	.a	-0.028792	0.226241	0.0712622	0.195251	1	0.31131	.412*	0.168761	.391*	-0.235382	0.1964	0.0257396	-0.142876	-0.00773495	0.223973	0.0786467	0.200495	0.08391	0.113044
	Sig. (2-tailed)	0.696644	0.540188	0.583387			0.865672	0.178151	0.688793	0.246827		0.0607185	0.0112147	0.318044	0.016701	0.160788	0.244002	0.881544	0.405815	0.964289	0.189126	0.643589	0.24101	0.626576	0.511544
	N	37	35	37	37	37	37	37	34	37	37	37	37	37	37	37	37	36	36	36	36	37	36	36	36
m6_SupinationR	Pearson Correlation	-.366*	-0.13567	-0.276107	.a	.a	0.128926	0.103289	0.101474	0.198335	0.31131	1	.710**	0.114631	-0.0901996	-0.102314	0.0681253	0.0473387	-0.149265	0.267895	.345*	-0.253038	-.453**	-0.0961783	-0.00391346
	Sig. (2-tailed)	0.0258767	0.437108	0.0980902			0.446961	0.542955	0.567977	0.239294	0.0607185		8.70333e-07	0.499313	0.595477	0.546791	0.68869	0.78396	0.384921	0.114181	0.0390997	0.130774	0.00547716	0.576844	0.981928
	N	37	35	37	37	37	37	37	34	37	37	37	37	37	37	37	37	36	36	36	36	37	36	36	36
m6_Supination L	Pearson Correlation	-0.303425	-0.154544	-.417*	.a	.a	0.135688	0.0941698	0.208404	0.109194	.412*	.710**	1	-0.0652222	0.274304	-0.197565	.402*	0.0680681	0.0973775	0.117814	.335*	-0.105934	-0.0173087	-0.07826	0.0681269
	Sig. (2-tailed)	0.0679067	0.375386	0.0101763			0.423279	0.579314	0.236896	0.520008	0.0112147	8.70333e-07		0.701332	0.100395	0.241161	0.0137575	0.693246	0.57208	0.493768	0.0457743	0.532619	0.92019	0.650055	0.692994
	N	37	35	37	37	37	37	37	34	37	37	37	37	37	37	37	37	36	36	36	36	37	36	36	36
m6_Wrist_FlexionR	Pearson Correlation	-0.0639976	-0.206671	-0.199662	.a	.a	-0.0234892	-0.143588	-0.271006	.503**	0.168761	0.114631	-0.0652222	1	0.297434	0.164204	-0.00151954	0.153017	-0.0381738	.350*	0.0489068	-0.00685872	-0.270374	-0.192362	-0.26626
	Sig. (2-tailed)	0.706689	0.23358	0.236102			0.890245	0.396526	0.121072	0.00151323	0.318044	0.499313	0.701332		0.0738032	0.331476	0.992878	0.372948	0.825061	0.0362024	0.776982	0.967863	0.110743	0.261023	0.116493
	N	37	35	37	37	37	37	37	34	37	37	37	37	37	37	37	37	36	36	36	36	37	36	36	36
m6_Wrist_FlexionL	Pearson Correlation	-0.0987983	-0.28153	-0.10632	.a	.a	0.0700616	0.0784573	-0.198695	-0.0794787	.391*	-0.0901996	0.274304	0.297434	1	-0.28478	.528**	0.118262	0.254182	0.11363	0.310324	0.122996	.440**	-0.0301943	0.234782
	Sig. (2-tailed)	0.560724	0.10134	0.531117			0.680304	0.64439	0.259944	0.640072	0.016701	0.595477	0.100395	0.0738032		0.0875679	0.00077389	0.492116	0.134663	0.509344	0.0654744	0.468305	0.00728661	0.861228	0.168101
	N	37	35	37	37	37	37	37	34	37	37	37	37	37	37	37	37	36	36	36	36	37	36	36	36
m6_Wrist_ExtensionR	Pearson Correlation	0.0854558	-0.0731235	-0.0257081	.a	.a	-0.276187	-.543**	-0.101195	0.228776	-0.235382	-0.102314	-0.197565	0.164204	-0.28478	1	-0.0799063	0.0346894	-0.124431	0.170126	0.0947327	0.191296	-0.136863	0.112758	0.0520078
	Sig. (2-tailed)	0.615043	0.676347	0.879949			0.0979893	0.000514648	0.569046	0.173207	0.160788	0.546791	0.241161	0.331476	0.0875679		0.638268	0.840815	0.469646	0.321203	0.582611	0.256719	0.426059	0.512619	0.763233
	N	37	35	37	37	37	37	37	34	37	37	37	37	37	37	37	37	36	36	36	36	37	36	36	36
m6_Wrist_ExtensionL	Pearson Correlation	0.172263	-0.329925	-0.0421617	.a	.a	-0.202949	0.252355	0.0107557	-0.185683	0.1964	0.0681253	.402*	-0.00151954	.528**	-0.0799063	1	0.236554	.500**	0.132218	.423*	0.126954	0.254937	0.0650194	0.320002
	Sig. (2-tailed)	0.307957	0.0529214	0.804314			0.228317	0.131852	0.951859	0.271201	0.244002	0.68869	0.0137575	0.992878	0.00077389	0.638268		0.164821	0.00188528	0.442074	0.0101859	0.454001	0.13347	0.706361	0.0570899
	N	37	35	37	37	37	37	37	34	37	37	37	37	37	37	37	37	36	36	36	36	37	36	36	36
m6_Ulnar_deviationL	Pearson Correlation	0.072231	0.0688817	0.122824	.a	.a	-0.0891894	0.170345	0.118716	0.0384342	0.0257396	0.0473387	0.0680681	0.153017	0.118262	0.0346894	0.236554	1	.636**	-0.101408	-0.0438889	-0.144086	-0.133489	-0.252789	-0.274858
	Sig. (2-tailed)	0.67548	0.698695	0.475445			0.604958	0.320573	0.510533	0.823887	0.881544	0.78396	0.693246	0.372948	0.492116	0.840815	0.164821		3.10365e-05	0.5562	0.79937	0.401809	0.444579	0.142887	0.110048
	N	36	34	36	36	36	36	36	33	36	36	36	36	36	36	36	36	36	36	36	36	36	35	35	35
m6_Ulnar_deviationR	Pearson Correlation	0.167017	-0.138172	-0.0487024	.a	.a	-0.202017	0.196287	0.30699	-0.174818	-0.142876	-0.149265	0.0973775	-0.0381738	0.254182	-0.124431	.500**	.636**	1	-0.0407547	0.0549562	-0.150494	0.0290655	-.359*	-0.228519
	Sig. (2-tailed)	0.330256	0.435812	0.777891			0.237381	0.251231	0.0822522	0.307838	0.405815	0.384921	0.57208	0.825061	0.134663	0.469646	0.00188528	3.10365e-05		0.813436	0.750226	0.380974	0.868358	0.0341705	0.186705
	N	36	34	36	36	36	36	36	33	36	36	36	36	36	36	36	36	36	36	36	36	36	35	35	35
m6_Radial_DeviationR	Pearson Correlation	-0.15742	-0.151087	-0.157679	.a	.a	-0.183807	0.113753	-0.095631	0.227468	-0.00773495	0.267895	0.117814	.350*	0.11363	0.170126	0.132218	-0.101408	-0.0407547	1	.752**	0.115806	-0.0670845	-0.0301892	-0.0417286
	Sig. (2-tailed)	0.359184	0.393692	0.358383			0.283229	0.508883	0.596534	0.182136	0.964289	0.114181	0.493768	0.0362024	0.509344	0.321203	0.442074	0.5562	0.813436		1.20728e-07	0.501213	0.701797	0.863316	0.811875
	N	36	34	36	36	36	36	36	33	36	36	36	36	36	36	36	36	36	36	36	36	36	35	35	35
m6_Radial_DeviationL	Pearson Correlation	-0.054799	-0.193581	-0.164295	.a	.a	-0.175919	0.186628	-0.169691	0.0525395	0.223973	.345*	.335*	0.0489068	0.310324	0.0947327	.423*	-0.0438889	0.0549562	.752**	1	0.169908	0.198312	0.120001	0.267889
	Sig. (2-tailed)	0.750918	0.27266	0.33831			0.304752	0.275775	0.345125	0.760882	0.189126	0.0390997	0.0457743	0.776982	0.0654744	0.582611	0.0101859	0.79937	0.750226	1.20728e-07		0.321833	0.253451	0.49231	0.119735
	N	36	34	36	36	36	36	36	33	36	36	36	36	36	36	36	36	36	36	36	36	36	35	35	35
m6_GripR	Pearson Correlation	.506**	-0.101267	-0.131769	.a	.a	-0.0447412	-0.0813443	-0.326927	-0.0907103	0.0786467	-0.253038	-0.105934	-0.00685872	0.122996	0.191296	0.126954	-0.144086	-0.150494	0.115806	0.169908	1	.660**	.710**	.452**
	Sig. (2-tailed)	0.00141215	0.5627	0.436919			0.792596	0.632216	0.0591304	0.593387	0.643589	0.130774	0.532619	0.967863	0.468305	0.256719	0.454001	0.401809	0.380974	0.501213	0.321833		1.18012e-05	1.22396e-06	0.0056048
	N	37	35	37	37	37	37	37	34	37	37	37	37	37	37	37	37	36	36	36	36	37	36	36	36
m6_GripL	Pearson Correlation	.425**	-0.030428	-0.0763562	.a	.a	0.0362499	0.0443129	-0.13325	-0.257952	0.200495	-.453**	-0.0173087	-0.270374	.440**	-0.136863	0.254937	-0.133489	0.0290655	-0.0670845	0.198312	.660**	1	.492**	.497**
	Sig. (2-tailed)	0.00972659	0.86436	0.658043			0.833752	0.797472	0.459752	0.128781	0.24101	0.00547716	0.92019	0.110743	0.00728661	0.426059	0.13347	0.444579	0.868358	0.701797	0.253451	1.18012e-05		0.00268397	0.00237736
	N	36	34	36	36	36	36	36	33	36	36	36	36	36	36	36	36	35	35	35	35	36	36	35	35
m6_pinchR	Pearson Correlation	0.254066	0.106283	0.0529641	.a	.a	-0.105346	0.000772528	-0.26636	-0.174319	0.08391	-0.0961783	-0.07826	-0.192362	-0.0301943	0.112758	0.0650194	-0.252789	-.359*	-0.0301892	0.120001	.710**	.492**	1	.749**
	Sig. (2-tailed)	0.134847	0.549675	0.759007			0.540886	0.996432	0.134044	0.309242	0.626576	0.576844	0.650055	0.261023	0.861228	0.512619	0.706361	0.142887	0.0341705	0.863316	0.49231	1.22396e-06	0.00268397		1.49552e-07
	N	36	34	36	36	36	36	36	33	36	36	36	36	36	36	36	36	35	35	35	35	36	35	36	36
m6_PinchL	Pearson Correlation	0.150197	-0.163174	0.154854	.a	.a	-0.0175712	-0.0489391	-0.238999	-.340*	0.113044	-0.00391346	0.0681269	-0.26626	0.234782	0.0520078	0.320002	-0.274858	-0.228519	-0.0417286	0.267889	.452**	.497**	.749**	1
	Sig. (2-tailed)	0.381927	0.356492	0.367167			0.918983	0.776838	0.180404	0.0423001	0.511544	0.981928	0.692994	0.116493	0.168101	0.763233	0.0570899	0.110048	0.186705	0.811875	0.119735	0.0056048	0.00237736	1.49552e-07
	N	36	34	36	36	36	36	36	33	36	36	36	36	36	36	36	36	35	35	35	35	36	35	36	36
*. Correlation is significant at the 0.05 level (2-tailed).
**. Correlation is significant at the 0.01 level (2-tailed).
a. Cannot be computed because at least one of the variables is constant.

## Sheet: 12 months 
Correlations
		m12_4m	m12_5xSTS	m12_TUG	m12_Side_by_Side	m12_Semi_tandem	m12_Tandem	m12_Biodex_fall	m12_Biodex_Posture	m12_pronationR	m12_PronationL	m12_SupinationR	m12_SupinationL	m12_Wrist_FlexionR	m12_Wrist_FlexionL	m12_Wrist_ExtensionR	m12_Wrist_ExtensionL	m12_Ulnar_deviationL	m12_Ulnar_deviationR	m12_Radial_DeviationR	m12_Radial_DeviationL	m12_GripR	m12_GripL	m12_pinchR	m12_PinchL
m12_4m	Pearson Correlation	1	-0.301362	0.251518	.a	.a	0.19597	0.18921	.420*	0.0845276	0.15032	-0.000272288	0.183521	-0.273718	-.512**	-0.0577594	0.288278	-0.212772	0.145134	0.0839394	0.0273042	.589**	.575**	0.318763	0.325503
	Sig. (2-tailed)		0.112131	0.164944			0.282404	0.307998	0.0187743	0.651197	0.419578	0.99884	0.323036	0.129546	0.00272995	0.753522	0.109589	0.24233	0.428043	0.647852	0.882076	0.000394999	0.000581088	0.0805018	0.0739585
	N	32	29	32	32	32	32	31	31	31	31	31	31	32	32	32	32	32	32	32	32	32	32	31	31
m12_5xSTS	Pearson Correlation	-0.301362	1	.670**	.a	.a	0.134999	0.0700926	-0.075355	0.040016	-0.151166	-0.0782797	-0.111945	0.212234	0.171021	-0.119596	0.16886	0.0337432	0.138358	-.370*	-0.26763	-.447*	-0.328446	-0.139487	-0.0674974
	Sig. (2-tailed)	0.112131		7.1115e-05			0.48504	0.723023	0.703126	0.839783	0.442575	0.692149	0.57062	0.269033	0.375065	0.536616	0.381221	0.862047	0.474138	0.0479005	0.160441	0.014971	0.0819355	0.470505	0.727921
	N	29	29	29	29	29	29	28	28	28	28	28	28	29	29	29	29	29	29	29	29	29	29	29	29
m12_TUG	Pearson Correlation	0.251518	.670**	1	.a	.a	0.13564	-0.169195	0.154358	0.255074	-0.105126	-0.113081	0.176919	-0.00550276	-0.156116	0.0141236	.443*	-0.138954	0.220921	0.0258702	0.0193666	-0.0655756	-0.0465922	-0.0979918	0.0570271
	Sig. (2-tailed)	0.164944	7.1115e-05				0.459181	0.36287	0.407048	0.166094	0.573554	0.544726	0.341046	0.976155	0.393527	0.938846	0.0110197	0.448176	0.224336	0.88823	0.916213	0.721408	0.800101	0.599973	0.760584
	N	32	29	32	32	32	32	31	31	31	31	31	31	32	32	32	32	32	32	32	32	32	32	31	31
m12_Side_by_Side	Pearson Correlation	.a	.a	.a	.a	.a	.a	.a	.a	.a	.a	.a	.a	.a	.a	.a	.a	.a	.a	.a	.a	.a	.a	.a	.a
	Sig. (2-tailed)
	N	32	29	32	32	32	32	31	31	31	31	31	31	32	32	32	32	32	32	32	32	32	32	31	31
m12_Semi_tandem	Pearson Correlation	.a	.a	.a	.a	.a	.a	.a	.a	.a	.a	.a	.a	.a	.a	.a	.a	.a	.a	.a	.a	.a	.a	.a	.a
	Sig. (2-tailed)
	N	32	29	32	32	32	32	31	31	31	31	31	31	32	32	32	32	32	32	32	32	32	32	31	31
m12_Tandem	Pearson Correlation	0.19597	0.134999	0.13564	.a	.a	1	0.202167	0.0628581	.358*	-0.0822736	0.125374	-0.119895	0.0472646	-0.106802	-0.240858	-0.221739	-0.0738276	-0.0668904	-.528**	-.453**	-0.201412	-0.282585	-0.0900254	-0.328776
	Sig. (2-tailed)	0.282404	0.48504	0.459181				0.275416	0.736924	0.0480283	0.659935	0.501568	0.520588	0.797276	0.560706	0.184198	0.222581	0.688004	0.71605	0.00191577	0.00921892	0.268984	0.117097	0.630074	0.0709334
	N	32	29	32	32	32	32	31	31	31	31	31	31	32	32	32	32	32	32	32	32	32	32	31	31
m12_Biodex_fall	Pearson Correlation	0.18921	0.0700926	-0.169195	.a	.a	0.202167	1	0.177463	0.144265	0.225108	0.042801	-0.100616	0.0733901	0.132011	-0.131671	-.408*	-0.0170506	-0.208861	-0.216499	-0.199743	0.31545	0.0725997	0.249067	-0.0156572
	Sig. (2-tailed)	0.307998	0.723023	0.36287			0.275416		0.339538	0.446904	0.231695	0.822312	0.596787	0.694794	0.479001	0.480145	0.0227915	0.927462	0.259491	0.242075	0.281337	0.0838763	0.697927	0.184423	0.934552
	N	31	28	31	31	31	31	31	31	30	30	30	30	31	31	31	31	31	31	31	31	31	31	30	30
m12_Biodex_Posture	Pearson Correlation	.420*	-0.075355	0.154358	.a	.a	0.0628581	0.177463	1	0.0957877	0.135646	0.178252	0.153006	0.107423	-0.00629165	0.0426609	0.171697	0.020943	0.0322833	0.0282964	-0.0988894	0.247808	0.171913	-0.353183	-.379*
	Sig. (2-tailed)	0.0187743	0.703126	0.407048			0.736924	0.339538		0.6146	0.474791	0.345977	0.419548	0.565157	0.973203	0.819749	0.35571	0.910961	0.86312	0.879894	0.59662	0.178911	0.355098	0.055559	0.0389105
	N	31	28	31	31	31	31	31	31	30	30	30	30	31	31	31	31	31	31	31	31	31	31	30	30
m12_pronationR	Pearson Correlation	0.0845276	0.040016	0.255074	.a	.a	.358*	0.144265	0.0957877	1	.386*	0.243576	.369*	0.123544	-0.00525929	0.151202	-0.0523728	-0.213601	-0.240221	-0.157044	-0.175396	-0.0598506	-0.0898144	0.100323	-0.0589937
	Sig. (2-tailed)	0.651197	0.839783	0.166094			0.0480283	0.446904	0.6146		0.031879	0.186691	0.0409382	0.507882	0.977599	0.416823	0.779624	0.248589	0.193023	0.398835	0.345285	0.7491	0.63088	0.597863	0.756818
	N	31	28	31	31	31	31	30	30	31	31	31	31	31	31	31	31	31	31	31	31	31	31	30	30
m12_PronationL	Pearson Correlation	0.15032	-0.151166	-0.105126	.a	.a	-0.0822736	0.225108	0.135646	.386*	1	-0.0312602	.494**	-0.072061	0.186634	0.17084	0.0799556	-0.0610744	0.0989476	0.0798252	0.139424	0.207732	0.20888	0.129736	0.0703719
	Sig. (2-tailed)	0.419578	0.442575	0.573554			0.659935	0.231695	0.474791	0.031879		0.867419	0.00473257	0.700065	0.314753	0.358153	0.668968	0.744138	0.596403	0.669477	0.454434	0.262136	0.259448	0.49442	0.711738
	N	31	28	31	31	31	31	30	30	31	31	31	31	31	31	31	31	31	31	31	31	31	31	30	30
m12_SupinationR	Pearson Correlation	-0.000272288	-0.0782797	-0.113081	.a	.a	0.125374	0.042801	0.178252	0.243576	-0.0312602	1	0.198289	.375*	-0.237165	.399*	-0.178653	.523**	0.269062	-0.00950437	-.358*	-0.126774	-.398*	-0.122248	-0.214787
	Sig. (2-tailed)	0.99884	0.692149	0.544726			0.501568	0.822312	0.345977	0.186691	0.867419		0.284924	0.0377509	0.198919	0.0261435	0.336256	0.00256297	0.143287	0.959529	0.0478125	0.496763	0.0267355	0.519869	0.254365
	N	31	28	31	31	31	31	30	30	31	31	31	31	31	31	31	31	31	31	31	31	31	31	30	30
m12_SupinationL	Pearson Correlation	0.183521	-0.111945	0.176919	.a	.a	-0.119895	-0.100616	0.153006	.369*	.494**	0.198289	1	0.0718281	0.122447	0.106503	.368*	-0.0430392	0.261715	0.126882	.396*	-0.204021	-0.150759	-0.271521	-0.130604
	Sig. (2-tailed)	0.323036	0.57062	0.341046			0.520588	0.596787	0.419548	0.0409382	0.00473257	0.284924		0.70099	0.511686	0.568514	0.0417753	0.818176	0.154964	0.496393	0.0273468	0.270943	0.418205	0.146664	0.491512
	N	31	28	31	31	31	31	30	30	31	31	31	31	31	31	31	31	31	31	31	31	31	31	30	30
m12_Wrist_FlexionR	Pearson Correlation	-0.273718	0.212234	-0.00550276	.a	.a	0.0472646	0.0733901	0.107423	0.123544	-0.072061	.375*	0.0718281	1	.415*	0.0921981	-0.260195	.538**	0.32532	0.038352	-0.336807	-0.169787	-.489**	-0.202724	-.426*
	Sig. (2-tailed)	0.129546	0.269033	0.976155			0.797276	0.694794	0.565157	0.507882	0.700065	0.0377509	0.70099		0.018033	0.615757	0.150368	0.0014848	0.0692396	0.834919	0.0594354	0.352879	0.00452547	0.274068	0.0167644
	N	32	29	32	32	32	32	31	31	31	31	31	31	32	32	32	32	32	32	32	32	32	32	31	31
m12_Wrist_FlexionL	Pearson Correlation	-.512**	0.171021	-0.156116	.a	.a	-0.106802	0.132011	-0.00629165	-0.00525929	0.186634	-0.237165	0.122447	.415*	1	-0.192233	-0.30537	0.100208	0.0865707	-0.224404	-0.0580244	-.372*	-.353*	-0.254315	-.396*
	Sig. (2-tailed)	0.00272995	0.375065	0.393527			0.560706	0.479001	0.973203	0.977599	0.314753	0.198919	0.511686	0.018033		0.291864	0.0892115	0.585282	0.637555	0.216928	0.752426	0.0360633	0.0475466	0.167402	0.0274187
	N	32	29	32	32	32	32	31	31	31	31	31	31	32	32	32	32	32	32	32	32	32	32	31	31
m12_Wrist_ExtensionR	Pearson Correlation	-0.0577594	-0.119596	0.0141236	.a	.a	-0.240858	-0.131671	0.0426609	0.151202	0.17084	.399*	0.106503	0.0921981	-0.192233	1	0.171461	0.281684	0.0933565	0.275636	-0.00040225	0.169755	0.0307398	0.0175338	0.0117975
	Sig. (2-tailed)	0.753522	0.536616	0.938846			0.184198	0.480145	0.819749	0.416823	0.358153	0.0261435	0.568514	0.615757	0.291864		0.348084	0.118319	0.611309	0.126774	0.998257	0.352973	0.867361	0.925412	0.949776
	N	32	29	32	32	32	32	31	31	31	31	31	31	32	32	32	32	32	32	32	32	32	32	31	31
m12_Wrist_ExtensionL	Pearson Correlation	0.288278	0.16886	.443*	.a	.a	-0.221739	-.408*	0.171697	-0.0523728	0.0799556	-0.178653	.368*	-0.260195	-0.30537	0.171461	1	-0.0465663	.355*	.398*	.451**	0.0615906	0.263773	-0.135284	0.16543
	Sig. (2-tailed)	0.109589	0.381221	0.0110197			0.222581	0.0227915	0.35571	0.779624	0.668968	0.336256	0.0417753	0.150368	0.0892115	0.348084		0.80021	0.0459921	0.0240309	0.00955599	0.737727	0.144637	0.468071	0.373801
	N	32	29	32	32	32	32	31	31	31	31	31	31	32	32	32	32	32	32	32	32	32	32	31	31
m12_Ulnar_deviationL	Pearson Correlation	-0.212772	0.0337432	-0.138954	.a	.a	-0.0738276	-0.0170506	0.020943	-0.213601	-0.0610744	.523**	-0.0430392	.538**	0.100208	0.281684	-0.0465663	1	.618**	0.123565	-0.285927	-0.215762	-.482**	-0.208724	-.363*
	Sig. (2-tailed)	0.24233	0.862047	0.448176			0.688004	0.927462	0.910961	0.248589	0.744138	0.00256297	0.818176	0.0014848	0.585282	0.118319	0.80021		0.000162732	0.500459	0.112644	0.235619	0.00519608	0.259812	0.0450006
	N	32	29	32	32	32	32	31	31	31	31	31	31	32	32	32	32	32	32	32	32	32	32	31	31
m12_Ulnar_deviationR	Pearson Correlation	0.145134	0.138358	0.220921	.a	.a	-0.0668904	-0.208861	0.0322833	-0.240221	0.0989476	0.269062	0.261715	0.32532	0.0865707	0.0933565	.355*	.618**	1	0.216391	0.0199316	-0.144559	-0.211004	-0.234577	-0.185863
	Sig. (2-tailed)	0.428043	0.474138	0.224336			0.71605	0.259491	0.86312	0.193023	0.596403	0.143287	0.154964	0.0692396	0.637555	0.611309	0.0459921	0.000162732		0.234224	0.913778	0.429895	0.24636	0.20401	0.316791
	N	32	29	32	32	32	32	31	31	31	31	31	31	32	32	32	32	32	32	32	32	32	32	31	31
m12_Radial_DeviationR	Pearson Correlation	0.0839394	-.370*	0.0258702	.a	.a	-.528**	-0.216499	0.0282964	-0.157044	0.0798252	-0.00950437	0.126882	0.038352	-0.224404	0.275636	.398*	0.123565	0.216391	1	.657**	0.340748	0.188196	0.00738499	0.148926
	Sig. (2-tailed)	0.647852	0.0479005	0.88823			0.00191577	0.242075	0.879894	0.398835	0.669477	0.959529	0.496393	0.834919	0.216928	0.126774	0.0240309	0.500459	0.234224		4.49599e-05	0.056336	0.302308	0.968549	0.423953
	N	32	29	32	32	32	32	31	31	31	31	31	31	32	32	32	32	32	32	32	32	32	32	31	31
m12_Radial_DeviationL	Pearson Correlation	0.0273042	-0.26763	0.0193666	.a	.a	-.453**	-0.199743	-0.0988894	-0.175396	0.139424	-.358*	.396*	-0.336807	-0.0580244	-0.00040225	.451**	-0.285927	0.0199316	.657**	1	0.0829774	0.183766	-0.212752	0.122625
	Sig. (2-tailed)	0.882076	0.160441	0.916213			0.00921892	0.281337	0.59662	0.345285	0.454434	0.0478125	0.0273468	0.0594354	0.752426	0.998257	0.00955599	0.112644	0.913778	4.49599e-05		0.651632	0.314037	0.250519	0.511067
	N	32	29	32	32	32	32	31	31	31	31	31	31	32	32	32	32	32	32	32	32	32	32	31	31
m12_GripR	Pearson Correlation	.589**	-.447*	-0.0655756	.a	.a	-0.201412	0.31545	0.247808	-0.0598506	0.207732	-0.126774	-0.204021	-0.169787	-.372*	0.169755	0.0615906	-0.215762	-0.144559	0.340748	0.0829774	1	.817**	.545**	.511**
	Sig. (2-tailed)	0.000394999	0.014971	0.721408			0.268984	0.0838763	0.178911	0.7491	0.262136	0.496763	0.270943	0.352879	0.0360633	0.352973	0.737727	0.235619	0.429895	0.056336	0.651632		1.13955e-08	0.00153654	0.00334157
	N	32	29	32	32	32	32	31	31	31	31	31	31	32	32	32	32	32	32	32	32	32	32	31	31
m12_GripL	Pearson Correlation	.575**	-0.328446	-0.0465922	.a	.a	-0.282585	0.0725997	0.171913	-0.0898144	0.20888	-.398*	-0.150759	-.489**	-.353*	0.0307398	0.263773	-.482**	-0.211004	0.188196	0.183766	.817**	1	.507**	.628**
	Sig. (2-tailed)	0.000581088	0.0819355	0.800101			0.117097	0.697927	0.355098	0.63088	0.259448	0.0267355	0.418205	0.00452547	0.0475466	0.867361	0.144637	0.00519608	0.24636	0.302308	0.314037	1.13955e-08		0.0036014	0.00015578
	N	32	29	32	32	32	32	31	31	31	31	31	31	32	32	32	32	32	32	32	32	32	32	31	31
m12_pinchR	Pearson Correlation	0.318763	-0.139487	-0.0979918	.a	.a	-0.0900254	0.249067	-0.353183	0.100323	0.129736	-0.122248	-0.271521	-0.202724	-0.254315	0.0175338	-0.135284	-0.208724	-0.234577	0.00738499	-0.212752	.545**	.507**	1	.824**
	Sig. (2-tailed)	0.0805018	0.470505	0.599973			0.630074	0.184423	0.055559	0.597863	0.49442	0.519869	0.146664	0.274068	0.167402	0.925412	0.468071	0.259812	0.20401	0.968549	0.250519	0.00153654	0.0036014		1.27365e-08
	N	31	29	31	31	31	31	30	30	30	30	30	30	31	31	31	31	31	31	31	31	31	31	31	31
m12_PinchL	Pearson Correlation	0.325503	-0.0674974	0.0570271	.a	.a	-0.328776	-0.0156572	-.379*	-0.0589937	0.0703719	-0.214787	-0.130604	-.426*	-.396*	0.0117975	0.16543	-.363*	-0.185863	0.148926	0.122625	.511**	.628**	.824**	1
	Sig. (2-tailed)	0.0739585	0.727921	0.760584			0.0709334	0.934552	0.0389105	0.756818	0.711738	0.254365	0.491512	0.0167644	0.0274187	0.949776	0.373801	0.0450006	0.316791	0.423953	0.511067	0.00334157	0.00015578	1.27365e-08
	N	31	29	31	31	31	31	30	30	30	30	30	30	31	31	31	31	31	31	31	31	31	31	31	31
*. Correlation is significant at the 0.05 level (2-tailed).
**. Correlation is significant at the 0.01 level (2-tailed).
a. Cannot be computed because at least one of the variables is constant.
