# Supplementary material for: Hands Up Program: Results of a feasibility study of a randomized controlled trial of a bone health exercise and education program for adults aged 50–65 post distal radius fracture
Source: PLoS One. 2024 Nov 5;19(11):e0313013. doi: 10.1371/journal.pone.0313013 (PMC11537389; doi:10.1371/journal.pone.0313013)
Supplement: S2 File — (XLSX) [file pone.0313013.s003.xlsx]

## Sheet: Sheet1
Participant ID	Allocation Intervention=1; Control=0	Height (cm)	Height (m)	Height M2	Weight (lbs)	Weight (kg)	BMI	Waist circumfrence	Hip circumference	4 m walk fastest time	5xSTS	TUG time	TUG gait aid	TUG arm assist	Side by Side time	Semi tandem	Tandem time	Biodex fall score	Biodex fall SD	Biodex Posture overall	Biodex Posture overall SD	Biodex posture a/p	Biodex posture a/p SD	Biodex posture ML	Biodex posture ML SD	pronation R	Pronation L	Supination R	Supination L	Elbow Flexion R	Elbow flexion L	Elbow Extension R	Elbow extension L	Wrist Flexion R	Wrist Flexion L	Wrist Extension R	Wrist Extension L	Ulnar deviation L	Ulnar deviation R	Radial Deviation R	Radial Deviation L	Grip R	Grip L	pinch R	Pinch L	DXA forearm	DXA total body	DXA Hip	dob
HU01	0	168	1.68	2.8224	165	75	26.5731	42	63	3.1	10	8.43	n	y	10	10	10	2.4	1.82	0.5	0.38	0.4	0.37	0.2	0.23	90	70	90	40	20	20	180	180									30	0	4	1				1962-03-27
HU02	0	171.5	1.715	2.94123	155	70.4545	23.9542	95	103	2.19	16.14	9.1	N	N	10	10	10	21	1.72	0.3	0.27	0.2	0.25	0.1	0.17	88	86	88	80	60	32	52	38									21	2	7	2
HU03	1																																																1960-02-05
HU04	1	171	1.71	2.9241	165.6	75.2727	25.7422	36	45	2.92	12.1	7.3	n	on knees	10	10	10	2.4	1.92	3	0.23	0.2	0.19	0.2	0.2	90	70	90	70	140	140	0	0									31	2	7	2				1959-05-17
HU05	1																																																1959-03-05
HU06	1	162	1.62	2.6244	155	70.4545	26.846	92	103	3.2	7.2	7.15	n	n	10	10	4	3.3	2.04	0.5	0.48	0.4	0.49	0.2	0.22	90	90	90	80	180	180	0	0									36	18	6	6				1960-01-20
HU07	1	162	1.62	2.6244	133	60.4545	23.0356	82	96	4.1	5.993	7.57	n	n	10	10	10	0.5	0.32	0.4	0.39	0.5	0.38	0.3	0.28	80	70	70	70	130	130	0	0									22	28	6	6				1959-01-13
HU08	1	164	1.64	2.6896	162	73.6364	27.3782	92	113	3.59	7.5	7.45	n	n	10	10	10	1.3	0.81	0.8	0.57	0.6	0.54	0.4	0.39	80	80	90	85	120	110	0	0									20	20	3.5	3.5				1962-09-02
HU09	0	173	1.73	2.9929	165	75	25.0593	88	105	2.8	6.32	6.42	n	n	10	10	10	2.2	0.2	0.4	0.32	0.4	0.32	2	0.16	90	0	90	0	150	120	0	0	60	0	70	0	40	0	30	0	28	0	6	0
HU10	0	162	1.62	2.6244	110	50	19.052	79	88.5	3.85	12.09	12.36	n	n	10	10	10	0.5	0.38	0.4	0.32	0.2	0.32	0.2	0.19	90	80	90	80	135	135	0	0																1959-05-17
HU11	0	164	1.64	2.6896	131	59.5455	22.1391	80	107	2.52	13.68	9.3			10	10	10	0.3	0.16	0.2	0.13	0.1	0.13	0.2	0.13	90	70	90	75	135	135	10	10									23	16	6	4
HU12	1	166	1.66	2.7556	184	83.6364	30.3514	110	122	4.03	12.02	8.73	n	n	10	10	10	2.6	2.43	1	0.44	0.33	0.31	0.9	0.45	70	90	70	90	130	120	10	24	70	70	55	55	30	35	15	10	20	26	6	10				1959-03-04
HU13	1	165	1.65	2.7225	175	79.5455	29.2178	98	113	3.1	7.65	7.3	n	n	10	10	10	2.6	2.08	0.3	0.26	0.2	0.26	0.1	0.14	90	80	90	90	150	150	10	10	90	60	-	5-	60	60	60	50	27	27	8	6				1957-04-12
HU14	1	166	1.66	2.7556	196.5	89.3182	32.4133	92	123	3.61	13.32	9.48	n	n	10	10	10	0.4	0.35	0.2	0.24	0.2	0.23	0.1	0.12	30	60	50	70	150	150	5	0	50	90	30	60	10	40	30	45	4.5	14	2	4
HU15	0	165	1.65	2.7225	130	59.0909	21.7046	73	84	3.25	10.3	8.73	n	n	10	10	10	0.6	0.41	0.5	0.33	0.3	0.34	0.2	0.19	80	90	80	90	90	90	20	0									18	31	4	6				1963-03-20
HU16	0	180	1.8	3.24	255	115.909	35.7744	122	130	3.2	9.72	7.39	n	n	10	10	10	0.5	0.5	0.5	0.33	0.3	0.32	0.3	0.22	80	90	60	90	120	130	10	0									31	54	4	6				1966-08-01
HU17	1	177	1.77	3.1329	198	90	28.7274	110	115	3.48	11.29	9.1	n	n	10	10	10	4.7	4.31	0.6	0.5	0.4	0.45	0.3	0.36	90	90	30	85	150	150	0	0	30	80	50	70	25	44	15	23	10	30	2	13				1966-06-28
HU18	1	162	1.62	2.6244	171	77.7273	29.6172	93	113	2.87	10.72	8.63	n	n	10	10	8	2	1.28	0.9	0.64	0.8	0.67	0.4	0.36	40	60	15	60	140	140	10	20	15	10	30	70	10	35	15	15	2	25	0.25	4
HU19	0	162	1.62	2.6244	115	52.2727	19.918	73	90	2.73	8.53	7.25	n	n	10	10	10	1.7	1.57	0.7	0.56	0.4	0.51	0.4	0.41	85	90	90	70	135	140	5	10	60	25	55	45	35	10	24	15	18	6	6	3				1964-04-16
HU20	0	163.5	1.635	2.67322	165	75	28.056	89	110	3.62	5.3	6.79	n	n	10	10	10	1.4	0.79	0.6	0.39	0.4	0.37	0.3	0.29	80	80	40	80	150	150	0	0	20	80	10	60	10	40	10	40	5	25	1	6				1963-07-24
HU21	0	162	1.62	2.6244	130	59.0909	22.516	78	96	3.12	7	7.8	n	n	10	10	10	0.7	0.45	0.3	0.24	0.2	0.2	0.2	0.2	80	80	70	70	160	150	0	0	70	70	60	60	25	40	30	20	8	18	1	8				1955-11-10
HU22	1	163	1.63	2.6569	160	72.7273	27.373			3.12	7.93	6.83	n	n	10	10	10	1.6	1.22	0.4	0.28	0.3	0.28	0.1	0.15	70	30	75	75	150	150	0	0	70	70	70	50	40	40	35	25	31	15	6	2				1963-02-21
HU23	1	155	1.55	2.4025	140	63.6364	26.4876	74	92	2.67	7.1	6.35	n	n	10	10	10	0.6	0.61	0.4	0.28	0.3	0.23	0.2	0.25	80	80	80	80	150	150	0	0	80	70	50	50	40	40	20	40	25	25	4	4				1964-10-20
HU24	0	152	1.52	2.3104	120	54.5455	23.6087	74	96	3.16	12.77	7.51	n	n	10	10	10	1.1	0.53	0.3	0.27	0.2	0.26	0.1	0.15	90	90	50	90	140	140	0	0	30	70	30	75	20	40	10	15	4	22	2	6				1960-06-30
HU25	0	188	1.88	3.5344	215	97.7273	27.6503	109	107	2.8	15.23	8.12	n	n	10	10	10	1.1	0.87	0.7	0.42	0.7	0.42	0.2	0.18	90	85	75	70	130	135	5	5	60	35	75	25	40	20	25	15	36	2	9	1				1963-07-18
HU26	0	167	1.67	2.7889	135	61.3636	22.0028	71	100	3.03	14.24	7.86	n	n	10	10	10	1.6	0.94	0.3	0.25	0.2	0.24	0.1	0.16	87	90	80	90	135	135	0	0	30	60	45	50	30	47	12	15	8	26	3	5				1966-08-09
HU27	0	182	1.82	3.3124	220	100	30.1896	116	112	3.07	15.3	9.83	n	n	10	10	10	0.3	0.23	0.3	0.24	0.2	0.22	0.2	0.2	85	75	85	87	120	120	0	0	75	50	55	35	35	20	15	10	28	8	8	6				1959-10-06
HU28	0	161	1.61	2.5921	125	56.8182	21.9197	77	95	3.74	14.88	9.33	n	n	10	10	10	0.9	0.5	0.5	0.38	0.3	0.29	0.4	0.34	90	58	90	45	135	120	0	0	65	30	65	35	45	23	25	15	16	2	5	2
HU29	1	165	1.65	2.7225	144.9	65.8636	24.1923	91	96.5	3.53	12.84	8.65	n	n	10	10	3.4	2.3	1.14	2.5	0.52	1.7	0.56	1.8	0.39	90	65	75	0	135	135	0	15	70	30	60	10	45	10	12	0	18	0	6	2
HU30	0	167	1.67	2.7889	120	54.5455	19.5581	72	90	4.1	8.34	0.59	n	n	10	10	10	1.5	1.28	0.7	0.55	0.6	0.58	0.2	0.23	90	90	90	60	150	150	0	0	50	20	60	25	45	15	45	15	20	5	4	3
HU31	0	174	1.74	3.0276	150	68.1818	22.5201	80	106	3.13	13.24	8.12	n	n	10	10	10	1.4	0.79	0.3	0.26	0.2	0.24	0.1	0.16	90	90	85	80	135	135	0	0	75	15	45	20	45	20	20	5	24	2	7	2				1965-05-24
HU32	1	164.5	1.645	2.70602	133.8	60.8182	22.4751	82	97	3.27	12.25	8.67	n	y	10	10	10	2.9	2.92	0.8	0.53	0.6	0.53	0.4	0.39	80	65	80	75					60	40	45	35	32	30	15	10	21	4	5	2
HU33	1	167	1.67	2.7889	138	62.7273	22.4918	75	100	3.14	10	8.99	n	n	10	10	10	1.3	0.83	0.5	0.35	0.4	0.34	0.2	0.24	85	85	75	55	135	135	0	0	75	70	45	45	35	30	25	15	15	5	6	2				1958-11-29
HU34	1	172	1.72	2.9584	132	60	20.2812	78	96	2.9	13.51	7.39	n	n	10	10	10	2.2	2.89	0.5	0.37	0.5	0.38	0.2	0.17	80	70	90	35					65	35	60	10	30	10	15	5	34	1	6	2				1960-08-13
Hu35	0	166	1.66	2.7556	153	69.5455	25.2379	97.5	107.5	2.75	11.63	7.26	n	n	10	10	10	1.1	0.89	0.3	0.26	0.2	0.26	0.1	0.11	65	75	55	90					25	85	25	50	15	30	0	25	6	30	4	6				1962-03-09
HU36	0																																																1961-04-17
HU37	1	173	1.73	2.9929	202.6	92.0909	30.7698	97	117	3.12	12.91	7.31	n	y	10	10	10	1.3	1.21	0.7	0.43	0.5	0.43	0.4	0.37	85	75	85	75					55	55	45	30	15	10	35	15	21	8	6	4
HU38	1	164	1.64	2.6896	179	81.3636	30.2512	103	2	3.06	13.87	9.39	n	y	10	10	10	2.9	2.25	0.4	0.32	0.5	0.33	0.1	0.12	80	90	50	90					35	85	10	65	13	40	5	22	4	20	2	3				1965-10-06
HU39	0	178	1.78	3.1684	128	58.1818	18.3632	87	101	3.19	14.44	8.12	n	n	10	10	10	1.3	0.74	1	0.85	0.9	0.87	0.2	0.29	32	80	80	90					45	70	40	50	25	30	10	15	14	38	6	10
HU40	1	157	1.57	2.4649	176	80	32.4557	99	107.5	6.11	25.22	15.73	n	n	10	10	10	2.5	1.51	1.4	0.82	0.9	0.64	0.9	0.69	90	90	45	80	120	135	10	0	40	75	20	60	0	45	20	25	0	8	0.45	4
HU41	0	177	1.77	3.1329	250	113.636	36.2719			4.25	19.67	10.9	n	n	10	10	10	2.2	0.94	1	0.62	0.8	0.61	0.5	0.42	90	90	70	70					60	50	30	30	35	30	15	15	24	8	8	5				1964-05-29
HU42	0	159	1.59	2.5281	210	95.4545	37.7574	117	136	3.32	13.4	8.37	n	n	10	10	10	0.6	0.46	0.6	0.38	0.4	0.39	0.3	0.23	90	85	90	75					70	40	65	50	35	20	20	15	2-	8	7	5				1967-03-16
HU43	0	188	1.88	3.5344	285	129.545	36.6527			3.61	16.35	9.37	n	n	10	10	7.5	5.7	4.28	0.4	0.28	0.3	0.27	0.1	0.16	75	80	0	15					10	10	15	20	5	15	10	10	2	10	1	7				1968-11-22
HU44	1	160.5	1.605	2.57603	193	87.7273	34.0553	94	124	3.43	14.69	8.59	n	n	10	10	10	1.3	1.01	0.3	0.28	0.2	0.27	0.1	0.14	90	90	5	75					15	65	5	50	10	40	5	15	1	24	2	6
HU45	1	202	2.02	4.0804	251.2	114.182	27.983	10.8	111.5	3.54	18.18	10.6	n	n	10	10	10	2	1.02	0.5	0.31	0.4	0.31	0.2	0.23	90	90	75	90	135	135	0	0	50	80	20	60	30	55	25	20	18	58	9	10
HU46	0	171	1.71	2.9241	170	77.2727	26.4262	103	110	2.33	12.82	6.46	n	n	10	10	10	2.7	2.01	0.3	0.24	0.2	0.24	0.1	0.13	90	90	90	90					30	40	35	90	25	35	15	30	10	26	6	6				1960-05-03
HU47	0	162	1.62	2.6244	145.3	66.0455	25.1659	84	100	2.58	9.83	6.31	n	n	10	10	10	1.4	1.5	1.4	1.33	1.4	1.37	0.2	1.19	90	90	75	90					45	60	40	75	10	20	15	40	2	20	6	7				1960-09-19
HU48	0	159	1.59	2.5281	187.8	85.3636	33.7659	91.5	117	2.57	11.52	6.68	n	n	10	10	10	1.7	1.29	0.3	0.28	0.2	0.27	0.1	0.16	90	85	65	90	135	135	0	0	55	90	50	75	20	50	25	25	10	16	5.5	6				1966-07-24
HU49	1	178.5	1.785	3.18622	165.8	75.3636	23.653	88	106	3.76	11.5	7.7	n	n	10	10	10	2.7	1.78	0.4	0.33	0.3	0.33	0.2	0.2	90	90	90	90					60	60	40	30	40	30	20	10	30	8	8	5				1961-09-29
HU50	1	165	1.65	2.7225	138.6	63	23.1405	76	101.5	2.66	10.4	5.81	n	n	10	10	10	1.3	0.72	0.6	0.53	0.3	0.48	0.4	0.37	90	90	85	90	135	135	0	0	45	85	30	60	25	45	15	30	3	15	1.5	4
HU51	1	162	1.62	2.6244	134.6	61.1818	23.3127	79	99	2.62	13.4	6.53	n	n	10	10	10	2.3	2.39	0.7	0.5	0.5	0.46	0.4	0.41	90	75	90	30					80	30	60	10	40	20	15	5	26	10	6	3
HU52	0	158	1.58	2.4964	118	53.6364	21.4855	74	94	3.41	10.82	8.5	n	n	10	10	10	1.2	0.97	0.6	0.54	0.4	0.4	0.4	0.44	90	80	90	90					50	35	55	45	45	20	15	5	16	8	7	4				1962-07-10
HU53	0	174	1.74	3.0276	124.8	56.7273	18.7367	73	90.5	2.8	10.54	8.33	n	n	10	10	10	1.7	0.62	0.8	0.51	0.6	0.51	0.3	0.29	90	90	90	85					60	50	60	45	50	20	20	15	22	6	6	3.5				1957-06-09
HU54	1	177	1.77	3.1329	123.2	56	17.8748	71	92	3.19	9.08	7.76	n	n	10	10	10	0.9	0.71	1	0.52	1	0.52	0.1	0.13	75	75	90	90	135	135	0	0	60	35	55	60	35	30	25	20	18	12	6	3
HU55	1	174	1.74	3.0276	303	137.727	45.4906			3.31	11.37	8.36	n	y	10	10	10	5	3.53	2	2.97	1.9	2.99	0.3	0.36	85	85	70	85					45	55	45	45	15	20	10	10
HU56	1	168	1.68	2.8224	207.8	94.4545	33.466	112.5	123	3.7	24.25	10.57	n	y	10	10	10	4.8	3.46	0.5	0.4	0.3	0.35	0.3	0.31	90	90	80	80					50	35	50	30	35	15	20	10	28	6	5	4
HU57	0	173	1.73	2.9929	125	56.8182	18.9843	76	97	2.75	14.08	8.24	n	n	10	10	10	1.6	1.17	0.7	0.47	0.5	0.43	0.3	0.39	90	65	90	0					90	20	60	5	35	5	15	0	15	0	4	0				1959-05-07
HU58	0	169	1.69	2.8561	205.6	93.4545	32.721	96.5	112.5	3.2	12.87	8.63	n	n	10	10	10	1.9	1.22	0.5	0.41	0.4	0.4	0.3	0.25	90	90	80	65	135	135	0	0	45	25	90	55	35	25	20	15	30	10	6.5	5.5
HU59	1	170	1.7	2.89	193.8	88.0909	30.4813	85	116	2.51	9.81	6.26	n	n	10	10	10	4.4	3.78	0.3	0.25	0.2	0.23	0.1	0.17	90	90	90	90	135	135	0	0	30	80	5	75	10	45	10	25	6	34	2.5	8				1967-04-29
HU60	0	179.5	1.795	3.22202	194	88.1818	27.3684	87.5	113	2.7	11.34	7.56	n	n	10	10	10	1.6	0.81	0.2	0.19	0.1	0.18	0.1	0.12	90	90	75	90	135	135	0	0	65	20	50	30	40	25	25	10	16	4	4.5	1				1972-02-01
HU61	0	174	1.74	3.0276	204.2	92.8182	30.6573	113.5	121	3.42	16.89	7.38	n	n	10	10	10	2.9	2.32	0.4	0.38	0.3	0.35	0.2	0.22	90	90	90	90	135	135	0	0	75	55	60	60	35	30	15	15	15	9	6.5	4
HU62	1	169.5	1.695	2.87303	144	65.4545	22.7824	74	99.5	3.14	12.62	7.15	n	n	10	10	10	1.8	1.86	0.5	0.38	0.3	0.29	0.3	0.33	85	85	90	80	135	135	0	0	85	45	60	50	30	20	20	15	20	13	2	1.5
HU63		174	1.74	3.0276	174.8	79.4545	26.2434	87	105	2.89	12.06	8.15	n	n	10	10	10	3.5	2.45	0.8	0.47	0.3	0.34	0.6	0.41	90	90	45	90	135	135	0	0	30	35	30	70	25	45	15	30	4	30	1.5	7.5
HU64	0	171			220.4			111	127	3.16	14.29	8.77	n	n	10	10	10	2.9	3.28	0.4	0.31	0.3	0.32	0.1	0.14	45	90	40	90					10	85	20	60	2	35	7	20	2	26	0.5	5
HU65	1	175			143.3			78	101.5	2.51	10.29	6.87	n	n	10	10	10	2.8	2.82	0.5	0.32	0.2	0.23	0.3	0.31	90	75	85	50					70	30	55	10	45	10	10	10	42	8	10	5
HU66	1	170			146.4			85	100	2.8	14.8	7.58	n	n	10	10	10	2.7	1.91	0.5	0.31	0.3	0.3	0.3	0.26	70	80	30	90					35	85	15	60	25	35	10	15	10	28	4	7
HU67
HU68
HU69
HU70
HU71
HU72
HU73
HU74
[truncated: 66 more columns]
